# Supplementary material for: In vivo and in silico determination of essential genes of Campylobacter jejuni
Source: BMC Genomics. 2011 Nov 1;12:535. doi: 10.1186/1471-2164-12-535 (PMC3229698; doi:10.1186/1471-2164-12-535)
Supplement: Additional file 1 — Tables with the reactions included in the model, the metabolites and the references use to reconstruct the model. In the reaction table, the EC numbers of the reactions are indicated as well as the H. pylori orthologs as appropriate. The reactions are associated to genes with Boolean rules. The reactions were categorised in pathways similarly to the model of H. pylori. [file 1471-2164-12-535-S1.XLS]

## Sheet: reactions
Reaction abbreviation	Reaction name	Equation	EC number	Gene	Protein	H. pylori ortholog	Pathway	Source	Notes
ALAR	Alanine racemase	[c] : ala-L <==> ala-D	EC 5.1.1.1	Cj0905c	Alr	HP0941 (28.6%)	Alanine Metabolism	Parkhill_00
ALATA_L	L-alanine transaminase	[c]: akg + ala-L <==> glu-L + pyr	EC 2.6.1.2				Alanine metabolism	Mendz_97
G1PACT	Glucosamine-1-phosphate N-acetyltransferase	[c] : accoa + gam1p --> acgam1p + coa + h	EC 2.3.1.157	Cj0821	GlmU	HP0683 (47.10%)	Aminosugar Metabolism	Parkhill_00
GF6PTA	Glutamine-fructose-6-phosphate transaminase	[c] : f6p + gln-L --> gam6p + glu-L	EC 2.6.1.16	Cj1366c	GlmS	HP1532 (52.50%)	Aminosugar Metabolism	Parkhill_00
PGAMT	Phosphoglucosamine mutase	[c] : gam1p <==> gam6p	EC 5.4.2.10	Cj0360	GlmM		Aminosugar Metabolism	Gundogdu_07
UAGCVT	UDP-N-acetylglucosamine 1-carboxyvinyltransferase	[c] : pep + uacgam --> pi + uaccg	EC 2.5.1.7	Cj0858c	MurA	HP0648 (59.60%)	Aminosugar Metabolism	Parkhill_00
UAGDP	UDP-N-acetylglucosamine diphosphorylase	[c] : acgam1p + h + utp --> ppi + uacgam	EC 2.7.7.23	Cj0821	GlmU	HP0683 (47.10%)	Aminosugar Metabolism	Parkhill_00
UAGDP2	UDP-glucosamine diphosphorylase	[c] : gam1p + h + utp --> ppi + ugam	EC 2.7.7.23	Cj0821	GlmU	HP0683 (47.10%)	Aminosugar Metabolism	Parkhill_00
UAPGR	UDP-N-acetylenolpyruvoylglucosamine reductase	[c] : h + nadph + uaccg --> nadp + uamr	EC 1.1.1.158	Cj1676	MurB	HP1418 (40.00%)	Aminosugar Metabolism	Parkhill_00
ACGK	Acetylglutamate kinase	[c] : acglu + atp --> acg5p + adp	EC 2.7.2.8	Cj0226	ArgB		Arginine Metabolism	Parkhill_00
ACGS	N-acetylglutamate synthase	[c] : accoa + glu-L --> acglu + coa + h	EC 2.3.1.1	Cj0226	ArgB		Arginine Metabolism	Parkhill, BioCyc
ACOTA	Acetylornithine transaminase	[c] : acorn + akg <==> acg5sa + glu-L	EC 2.6.1.11	Cj0227	ArgD		Arginine Metabolism	Parkhill_00, Gundogdu_07
AGMH	Agmatine iminohydrolase	[c] : agm + h2o + h --> cbptrc + nh4	EC 3.5.3.12	Cj0949c		HP0049	Arginine Metabolism	Parkhill_00
AGPR	N-acetyl-g-glutamyl-phosphate reductase	[c] : acg5sa + nadp + pi <==> acg5p + h + nadph	EC 1.2.1.38	Cj0224	ArgC		Arginine Metabolism	Parkhill_00
ARGDC	Arginine decarboxylase	[c] : arg-L + h --> agm + co2	EC 4.1.1.19	Cj0764c	SpeA	HP0422 (62.6%)	Arginine Metabolism	Parkhill_00
CBPTRCH	N-carbomoylputrescine amidohydrolase	[c]: cbptrc + h2o + h <==> ptrc + nh4 + co2	EC 3.5.1.53	Cj0947c		HP0757	Arginine Metabolism	Gundogdu_07
CBSPDC	Carboxyspermidine decarboxylase	[c] : cbspmd + h --> spmd + co2		Cj1515c			Arginine Metabolism	Lee_09
CBSPDH	Carboxyspermidine dehydrogenase	[c]: ptrc + aspsa + h + nadh --> cbspmd + h2o + nad		Cj0172c			Arginine Metabolism	Lee_09
METAT	Methionine adenosyltransferase	[c] : atp + h2o + met-L --> amet + pi + ppi	EC 2.5.1.6	Cj1096c	MetK	HP0197 (40.40%)	Arginine Metabolism	Parkhill_00
ORNDE	Ornithine deacetylase	[c] : acorn + h2o <==> ac + orn	EC 3.5.1.16	Cj0479	RpoC		Arginine Metabolism	Parkhill, BioCyc
ASNN	L-Asparaginase	[c] : asn-L + h2o --> asp-L + nh4	EC 3.5.1.1	Cj0029	AnsA	HP0723 (45.80%)	Asparagine Metabolism	Parkhill_00, Guccione_08
ASNS2	Asparagine synthetase	[c] : asp-L + atp + nh4 --> amp + asn-L + h + ppi	EC 6.3.1.1	Cj0029	AnsA	HP0723 (45.80%)	Asparagine Metabolism	Parkhill_00
ASAD	Aspartate-semialdehyde dehydrogenase	[c] : aspsa + nadp + pi <==> 4pasp + h + nadph	EC 1.2.1.11	Cj1023c	Asd	HP1189 (51.6%)	Aspartate Metabolism	Parkhill_00
ASPK	Aspartate kinase	[c] : asp-L + atp <==> 4pasp + adp	EC 2.7.2.4	(Cj0149c or Cj0582)	MetL, LysC	HP0822 (53.30%), HP1229 (63.00%)	Aspartate Metabolism	Parkhill_00
ASPT	L-Aspartase	[c] : asp-L --> fum + nh4	EC 4.3.1.1	Cj0087	AspA	HP0649 (67.5%)	Aspartate Metabolism	Parkhill_00, Guccione_08
ASPTA	Aspartate transaminase	[c] : akg + asp-L <==> glu-L + oaa	EC 2.6.1.1	(Cj0762c or Cj0150c)	AspB	HP0672 (57.5%)	Aspartate Metabolism	Parkhill_00, Guccione_08
AMAOTr	Adenosylmethionine-8-amino-7-oxononanoate transaminase	[c] : 8aonn + amet <==> amob + dann	EC 2.6.1.62	Cj0307	BioA	HP0976 (57.80%)	Biotin Biosynthesis	Parkhill_00
AOXSr	8-Amino-7-oxononanoate synthase	[c] : ala-L + h + pmcoa <==> 8aonn + co2 + coa	EC 2.3.1.47	Cj0306c	BioF	HP0598 (29.00%)	Biotin Biosynthesis	Parkhill_00
BTS2	Biotin synthase (ala-L producing)	[c] : cys-L + dtbt <==> ala-L + btn + (2) h	EC 2.8.1.6	Cj1685c	BioB	HP1406 (53.20%)	Biotin Biosynthesis	Parkhill_00	Charges unbalanced.
CHCOAL	6-Carboxyhexanoate-CoA ligase	[c] : atp + coa + pime --> amp + pmcoa + ppi	EC 6.2.1.14				Biotin Biosynthesis	Thiele_05	Model assumption
DBTSr	Dethiobiotin synthase	[c] : atp + co2 + dann <==> adp + dtbt + (3) h + pi	EC 6.3.3.3	Cj0308c	BioD	HP0029 (31.80%)	Biotin Biosynthesis	Parkhill_00
CHORS	Chorismate synthase	[c] : 3psme --> chor + pi	EC 4.2.3.5	Cj1634c	AroC	HP0663 (52.70%)	Chorismate Biosynthesis	Parkhill_00
DDPA	3-Deoxy-D-arabino-heptulosonate 7-phosphate synthetase	[c] : e4p + h2o + pep --> 2dda7p + pi	EC 2.5.1.54	Cj0716	Dhs1	HP0134 (59.60%)	Chorismate Biosynthesis	Parkhill_00
DHQD	3-dehydroquinate dehydratase	[c] : 3dhq <==> 3dhsk + h2o	EC 4.2.1.10	Cj0066c	AroQ	HP1038 (50.9%)	Chorismate Biosynthesis	Parkhill_00
DHQS	3-dehydroquinate synthase	[c] : 2dda7p --> 3dhq + pi	EC 4.2.3.4	Cj1008c	AroB	HP0283 (51.10%)	Chorismate Biosynthesis	Parkhill_00
PSCVT	3-Phosphoshikimate 1-carboxyvinyltransferase	[c] : pep + skm5p <==> 3psme + pi	EC 2.5.1.19	Cj0895c	AroA	HP0401 (52.00%)	Chorismate Biosynthesis	Parkhill_00
SHK3Dr	Shikimate dehdrogenase	[c] : 3dhsk + h + nadph <==> nadp + skm	EC 1.1.1.25	Cj0405	AroE	HP1249 (41.2%)	Chorismate Biosynthesis	Parkhill_00
SHKK	Shikimate kinase	[c] : atp + skm --> adp + h + skm5p	EC 2.7.1.71	Cj0387	AroK	HP0157 (40.60%)	Chorismate Biosynthesis	Parkhill_00
CAT	Catalase	[c] : (2) h2o2 --> (2) h2o + o2	EC 1.11.1.6	Cj1385	KatA	HP0875 (56.10%)	Detoxification	Parkhill_00, Grant_95
CCP	Cytochrome c peroxidase	[c] : (2) focytcc553 + (2) h + h2o2 --> (2) ficytcc553 + (2) h2o	EC 1.11.1.5	(Cj0020c or Cj0358)	Cper	HP1461 (58.50%)	Detoxification	Parkhill_00, Atack_07
NTRARz	Nitrate reductase (TRDRD)	[c] : no3 + trdrd --> h2o + no2 + trdox		Cj0334	AhpC	HP1563 (67.70%)	Detoxification	Parkhill_00
SPODM	Superoxide dismutase	[c] : (2) h + (2) o2- --> h2o2 + o2	EC 1.15.1.1	Cj0169	SodB	HP0389 (61.60%)	Detoxification	Parkhill_00, Purdy_99
EX_ac(e)	Acetate exchange	[e]: ac <==>					Exchange
EX_adn(e)	Adenosine exchange	[e] : adn <==>					Exchange
EX_akg(e)	2-Oxoglutarate exchange	[e] : akg <==>					Exchange
EX_ala-D(e)	D-Alanine exchange	[e] : ala-D <==>					Exchange
EX_ala-L(e)	L-Alanine exchange	[e] : ala-L <==>					Exchange
EX_arg-L(e)	L-Arginine exchange	[e] : arg-L <==>					Exchange
EX_asn-L(e)	L-Asparagine exchange	[e] : asn-L <==>					Exchange
EX_asp-L(e)	L-Aspartate exchange	[e] : asp-L <==>					Exchange
EX_cit(e)	Citrate exchange	[e] : cit <==>					Exchange
EX_co2(e)	CO2 exchange	[e] : co2 <==>					Exchange
EX_cys-L(e)	L-Cysteine exchange	[e] : cys-L <==>					Exchange
EX_dms(e)	Dimethyl-sulfide exchange	[e] : dms <==>					Exchange
EX_dmso(e)	Dimethyl-sulfoxide exchange	[e] : dmso <==>					Exchange
EX_fe2(e)	Fe2+ exchange	[e] : fe2 <==>					Exchange
EX_fe3(e)	Fe3+ exchange	[e] : fe3 <==>					Exchange
EX_for(e)	Formate exchange	[e] : for <==>					Exchange
EX_fum(e)	Fumarate exchange	[e] : fum <==>					Exchange
EX_gal(e)	D-Galactose exchange	[e] : gal <==>					Exchange
EX_glc(e)	D-Glucose exchange	[e] : glc-D <==>					Exchange
EX_gln-L(e)	L-Glutamine exchange	[e] : gln-L <==>					Exchange
EX_glu-L(e)	L-Glutamate exchange	[e] : glu-L <==>					Exchange
EX_gly(e)	Glycine exchange	[e] : gly <==>					Exchange
EX_h(e)	H+ exchange	[e] : h <==>					Exchange
EX_h2(e)	H2 exchange	[e] : h2 <==>					Exchange
EX_h2co3(e)	carbonic acid exchange	[e] : h2co3 <==>					Exchange
EX_h2o(e)	H2O exchange	[e] : h2o <==>					Exchange
EX_his-L(e)	L-Histidine exchange	[e] : his-L <==>					Exchange
EX_hxan(e)	Hypoxanthine exchange	[e] : hxan <==>					Exchange
EX_ile-L(e)	L-Isoleucine exchange	[e] : ile-L <==>					Exchange
EX_lac-L(e)	L-Lactate exchange	[e] : lac-L <==>					Exchange
EX_leu-L(e)	L-Leucine exchange	[e] : leu-L <==>					Exchange
EX_lys-L(e)	L-Lysine exchange	[e] : lys-L <==>					Exchange
EX_mal-D(e)	D-Malate exchange	[e] : mal-D <==>					Exchange
EX_mal-L(e)	L-Malate exchange	[e] : mal-L <==>					Exchange
EX_met-L(e)	L-Methionine exchange	[e] : met-L <==>					Exchange
EX_na1(e)	Sodium exchange	[e] : na1 <==>					Exchange
EX_nh4(e)	Ammonia exchange	[e] : nh4 <==>					Exchange
EX_no(e)	Nitric oxide exchange	[e] : no <==>					Exchange
EX_no2(e)	Nitrite exchange	[e] : no2 <==>					Exchange
EX_no3(e)	Nitrate exchange	[e] : no3 <==>					Exchange
EX_o2(e)	O2 exchange	[e] : o2 <==>					Exchange
EX_phe-L(e)	L-Phenylalanine exchange	[e] : phe-L <==>					Exchange
EX_pi(e)	Phosphate exchange	[e] : pi <==>					Exchange
EX_pime(e)	Pimelate exchange	[e] : pime <==>					Exchange
EX_pro-L(e)	L-Proline exchange	[e] : pro-L <==>					Exchange
EX_pyr(e)	Pyruvate exchange	[e] : pyr <==>					Exchange
EX_ribflv(e)	Riboflavin exchange	[e] : ribflv <==>					Exchange
EX_ser-D(e)	D-Serine exchange	[e] : ser-D <==>					Exchange
EX_ser-L(e)	L-Serine exchange	[e] : ser-L <==>					Exchange
EX_so4(e)	Sulfate exchange	[e] : so4 <==>					Exchange
EX_succ(e)	Succinate exchange	[e] : succ <==>					Exchange
EX_thr-L(e)	L-Threonine exchange	[e] : thr-L <==>					Exchange
EX_tma(e)	Trimethylamine exchange	[e] : tma <==>					Exchange
EX_tmao(e)	Trimethylamine-N-oxide exchange	[e] : tmao <==>					Exchange
EX_trp-L(e)	L-Tryptophan exchange	[e] : trp-L <==>					Exchange
EX_tyr-L(e)	L-Tyrosine exchange	[e] : tyr-L <==>					Exchange
EX_ura(e)	Uracil exchange	[e] : ura <==>					Exchange
Ex_urea(e)	Urea exchange	[e] : urea <==>					Exchange
EX_val-L(e)	L-Valine exchange	[e] : val-L <==>					Exchange
ACCOACr	Acetyl-CoA carboxylase, reversible reaction	[c] : accoa + atp + hco3 <==> adp + h + malcoa + pi	EC 6.4.1.2	(Cj0443 and Cj1291c and Cj1290c and Cj0127c)	AccA, AccB, AccC, AccD	HP0557 (62.20%), HP0370 (41.40%), HP0371 (67.00%), HP0950 (65.50%)	Fatty Acid Synthesis	Parkhill_00
ACOATA	Acetyl-CoA ACP transacylase	[c] : ACP + accoa <==> acACP + coa	EC 2.3.1.38	(Cj0328c or Cj1303)	FabH, FabH2	HP0202 (59.80%)	Fatty Acid Synthesis	Parkhill_00
C140SN	Fatty acid biosynthesis (n-C14:0)	[c] : actACP + (17) h + (5) malACP + (12) nadph --> (5) ACP + (5) co2 + (6) h2o + myrsACP + (12) nadp		(Cj0442 and Cj0435 and Cj1400c and Cj0273)	FabF, FabG, FabI, FabZ	HP0558 (63.80%), HP0561 (69.20%), HP0195 (67.90%), HP1376 (56.80%)	Fatty Acid Synthesis	Lambert_87, Leach_97, Martinez-Rodrigez_05, Moss_84
C160SN	Fatty acid biosynthesis (n-C16:0)	[c] : actACP + (20) h + (6) malACP + (14) nadph --> (6) ACP + (6) co2 + (7) h2o + (14) nadp + palmACP		(Cj0442 and Cj0435 and Cj1400c and Cj0273)	FabF, FabG, FabI, FabZ	HP0558 (63.80%), HP0561 (69.20%), HP0195 (67.90%), HP1376 (56.80%)	Fatty Acid Synthesis	Lambert_87, Leach_97, Martinez-Rodrigez_05, Moss_84
C180SN	Fatty acid biosynthesis (n-C18:0)	[c] : actACP + (23) h + (7) malACP + (16) nadph --> (7) ACP + (7) co2 + (8) h2o + (16) nadp + ocdcaACP		(Cj0442 and Cj0435 and Cj1400c and Cj0273)	FabF, FabG, FabI, FabZ	HP0558 (63.80%), HP0561 (69.20%), HP0195 (67.90%), HP1376 (56.80%), HP0416 (62.10%)	Fatty Acid Synthesis	Lambert_87, Leach_97, Martinez-Rodrigez_05, Moss_84
C181SN	Fatty acid biosynthesis (n-C18:1)	[c] : actACP + (22) h + (7) malACP + (15) nadph --> (7) ACP + (7) co2 + (8) h2o + (15) nadp + octeACP		(Cj0442 and Cj0435 and Cj1400c and Cj0273)	FabF, FabG, FabI, FabZ	HP0558 (63.80%), HP0561 (69.20%), HP0195 (67.90%), HP1376 (56.80%)	Fatty Acid Synthesis	Lambert_87, Leach_97, Martinez-Rodrigez_05, Moss_84
C190cSN	Fatty acid biosynthesis (C19:0cSN)	[c] : amet + octeACP --> ahcys + c190cACP + h	EC 2.1.1.79	Cj1183c	Cfa	HP0416 (62.10%)	Fatty Acid Synthesis	Lambert_87, Leach_97, Martinez-Rodrigez_05, Moss_84
KAS	β-ketoacyl synthase	[c] : acACP + h + malACP --> ACP + actACP + co2	EC 2.3.1.41	Cj0442	FabF	HP0558 (63.80%)	Fatty Acid Synthesis	Parkhill_00, Thiele_05
KAS14	3-hydroxy-palmetoyl-ACP synthesis	[c] : (2) h + malACP + myrsACP + nadph --> 3hpalmACP + ACP + co2 + nadp		((Cj0442 and Cj0435 and Cj1400c and Cj0273) or Cj1183c)	FabF, FabG, FabI, FabZ	HP0558 (63.80%), HP0561 (69.20%), HP0195 (67.90%), HP1376 (56.80%)	Fatty Acid Synthesis	Thiele_05
KAS15	3-hydroxy-octadecanoyl-ACP synthesis	[c] : (2) h + malACP + nadph + palmACP --> 3hoctaACP + ACP + co2 + nadp					Fatty Acid Synthesis	Thiele_05	Model assumption
KAS-HP2	B-ketoacyl synthase	[c] : accoa + h + malACP --> actACP + co2 + coa	EC 2.3.1.180	(Cj0328c or Cj1303)	FabH, FabH2	HP0202 (59.80%)	Fatty Acid Synthesis	Parkhill_00, Thiele_05
MCOATA	Malonyl-CoA-ACP transacylase	[c] : ACP + malcoa <==> coa + malACP	EC 2.3.1.39	Cj0116	FabD	HP0090 (49.50%)	Fatty Acid Synthesis	Parkhill_00
ADCL	4-Aminobenzoate synthase	[c] : 4adcho --> 4abz + h + pyr	EC 4.1.3.38	Cj0862c	PabB	HP0293 (39.30%)	Folate Biosynthesis	Parkhill_00
DHFRi	Dihydrofolate reductase (irreversible)	[c] : dhf + h + nadph --> nadp + thf	EC 1.5.1.3				Folate Biosynthesis	Thiele_05	Model assumption
DHFS	Dihydrofolate synthase	[c] : atp + dhpt + glu-L --> adp + dhf + pi +h	EC 6.3.2.12	Cj1088c	FolC	HP1545 (42.70%)	Folate Biosynthesis	Parkhill_00
DHNPA	Dihydroneopterin aldolase	[c] : dhnpt --> 2ahhmp + gcald + h	EC 4.1.2.25	Cj0356c	FolB	HP1510	Folate Biosynthesis	Gundogdu_07
DHPS	Dihydropteroate synthase (PPi)	[c] : 2ahhmp + 4abz --> dhpt + h2o	EC 2.5.1.15	Cj0585	FolP	HP1232 (41.60%)	Folate Biosynthesis	Parkhill_00
DNMPPA	Dihydroneopterin monophosphate dephosphorylase	[c] : dhpmp + h2o --> dhnpt + pi	EC 3.6.1.-	Cj0581	InvA	HP1228 (55.30%)	Folate Biosynthesis	Parkhill_00
DNTPPA	Dihydroneopterin triphosphate pyrophosphatase	[c] : ahdt + h2o --> dhpmp + h + ppi	EC 3.6.1.-	Cj0581	InvA	HP1228 (55.30%)	Folate Biosynthesis	Parkhill_00
FOLD3	Dihydropteroate synthase (H2O)	[c] : 2ahhmd + 4abz --> dhpt + ppi	EC 2.5.1.15	Cj0585	FolP	HP1232 (41.60%)	Folate Biosynthesis	Parkhill_00
GTPCI	GTP cyclohydrolase I	[c] : gtp + h2o --> ahdt + for	EC 3.5.4.16	Cj0194	FolE	HP0928 (49.70%)	Folate Biosynthesis	Parkhill_00
HPPK	2-Amino-4-hydroxy-6-hydroxymethyldihydropteridine diphosphokinase	[c] : 2ahhmp + atp --> 2ahhmd + amp + h	EC 2.7.6.3	Cj0065c	FolK	HP1036 (35.60%)	Folate Biosynthesis	Parkhill_00
PABB	Aminodeoxychorismate synthase	[c] : chor + nh4 --> 4adcho + h2o	EC 2.6.1.85	Cj0861c	PabA	HP1281 (38.60%)	Folate Biosynthesis	Parkhill_00
GFUCS	GDP-L-fucose synthase	[c] : gdpddman + h + nadph --> gdpfuc + nadp	EC 1.1.1.271	Cj1428c	Fcl	HP0045 (29.60%)	Fucose Biosynthesis	Parkhill_00
GMAND	GDP-D-mannose dehydratase	[c] : gdpmann --> gdpddman + h2o	EC 4.2.1.47		Gmd		Fucose Biosynthesis	Thiele_05	Model assumption
MAN1PT2r	Mannose-1-phosphate guanylyltransferase (GDP)	[c] : gdp + h + man1p <==> gdpmann + pi	EC 2.7.7.22		AlgA		Fucose Biosynthesis	Thiele_05	Model assumption
MAN6PI	Mannose-6-phosphate isomerase	[c] : man6p <==> f6p	EC 5.3.1.8		ManC		Fucose Biosynthesis	Thiele_05	Model assumption
PMANM	Phosphomannomutase	[c] : man1p <==> man6p	EC 5.4.2.8	Cj1407c	AlgC	HP1275 (44.70%)	Fucose Biosynthesis	Parkhill_00
ENO	Enolase	[c] : 2pg <==> h2o + pep	EC 4.2.1.11	Cj1672c	Eno	HP0154 (63.30%)	Gluconeogenesis	Parkhill_00
FBA	Fructose-bisphosphate aldolase	[c] : fdp <==> dhap + g3p	EC 4.1.2.13	Cj0597	Fba	HP0176 (28.00%)	Gluconeogenesis	Parkhill_00
FBP	Fructose-bisphosphatase	[c] : fdp + h2o --> f6p + pi	EC 3.1.3.11	Cj0840c	Fbp	HP1385	Gluconeogenesis	Parkhill_00
GAPA	Glyceraldehyde-3-phosphate dehydrogenase	[c] : g3p + nad + pi <==> 13dpg + h + nadh	EC 1.2.1.12	Cj1403c	Gap	HP0921 (46.70%), HP1346 (45.60%)	Gluconeogenesis	Parkhill_00
PEPC	Phosphoenolpyruvate carboxykinase (ATP)	[c] : atp + oaa --> adp + pep + co2	EC 4.1.1.49	Cj0932c	PckA		Gluconeogenesis	Parkhill_00, Mendz_97
PGI	Glucose-6-phosphate isomerase	[c] : g6p <==> f6p	EC 5.3.1.9	Cj1535c	Pgi	HP1166 (26.10%)	Gluconeogenesis	Parkhill_00
PGK	Phosphoglycerate kinase	[c] : 3pg + atp <==> 13dpg + adp	EC 2.7.2.3	Cj1402c	Pgk	HP1345 (49.10%)	Gluconeogenesis	Parkhill_00
PGM	Phosphoglycerate mutase	[c] : 2pg <==> 3pg	EC 5.4.2.1	Cj0434	Pgm	HP0974 (55.90%)	Gluconeogenesis	Parkhill_00
PYC	Pyruvate caxrboxylase	[c]: atp + pyr + hco3 --> adp + pi + oaa + h	EC 6.4.1.1	(Cj1037c and Cj0933c)	PycA, PycB		Gluconeogenesis	Parkhill_00, Mendz_97, Velayudhan_02
TPI	Triose-phosphate isomerase	[c] : dhap <==> g3p	EC 5.3.1.1	Cj1401c	Tpi	HP0194 (48.20%)	Gluconeogenesis	Parkhill_00
G5SD2	Glutamate-5-semialdehyde dehydrogenase	[c] : glu5p + h + nadh --> glu5sa + nad + pi	EC 1.2.1.41	Cj0558c	ProA		Glutamate Metabolism	Parkhill_00, Louie_93
GLU5K	Glutamate 5-kinase	[c] : atp + glu-L --> adp + glu5p	EC 2.7.2.11	Cj0097	ProB		Glutamate Metabolism	Parkhill_00
GLUSy	Glutamate synthase (NADPH)	[c] : akg + gln-L + h + nadph --> (2) glu-L + nadp	EC 1.4.1.13	(Cj0007 and Cj0009)	GltB, GltD		Glutamate metabolism	Parkhill_00
ORNTA	Ornithine aminotransferase	[c] : akg + orn --> glu-L + glu5sa	EC 2.6.1.13	Cj0227	ArgD		Glutamate Metabolism	Gundogdu_07
P5CD	1-Pyrroline-5-carboxylate dehydrogenase	[c] : 1pyr5c + (2) h2o + nad --> glu-L + h + nadh	EC 1.5.1.12	Cj1503c	PutA	HP0056 (65.00%)	Glutamate Metabolism	Parkhill_00
PUTA3	1-Pyrroline-5-carboxylate dehydrogenase	[c] : glu5sa + h2o + nad --> glu-L + (2) h + nadh	EC 1.5.1.12	Cj1503c	PutA	HP0056 (65.00%)	Glutamate Metabolism	Parkhill_00
GLNS	Glutamine synthetase	[c] : atp + glu-L + nh4 --> adp + gln-L + h + pi	EC 6.3.1.2	Cj0699c	GlnA	HP0512 (63.60%)	Glutamine Biosynthesis	Parkhill_00
CLPNS-HP	Cardiolipin Synthase (Hpi)	[c] : (2) pg_HP <==> clpn_HP + glyc					Glycerolipid Synthesis	Thiele_05	Model assumption
DAGK-HP	Diacylglycerol kinase Hp specific	[c] : 12dgr_HP + atp --> adp + h + pa_Hp	EC 2.7.1.107	Cj0257	DgkA	HP0700 (38.70%)	Glycerolipid Synthesis	Parkhill_09	12dgr_HP dead end
DASYN-HP	CDP-Diacylglycerol synthetase Hp specific	[c] : ctp + h + pa_Hp <==> cdpdag_HP + ppi	EC 2.7.7.41	Cj1347c	CdsA	HP0215 (39.30%)	Glycerolipid Synthesis	Parkhill_09
G3PD2	Glycerol-3-phosphate dehydrogenase (NADP)	[c] : glyc3p + nadp <==> dhap + h + nadph	EC 1.1.1.94	Cj1196c	GpsA	HP0961 (50.50%)	Glycerolipid Synthesis	Parkhill_09
GLYK	Glycerol kinase	[c] : atp + glyc --> adp + glyc3p + h	EC 2.7.1.30				Glycerolipid Synthesis	Thiele_05	Model assumption
PASYN-HP	Phosphatidic acid synthase Hp specific	[c] : c190cACP + glyc3p + myrsACP --> (2) ACP + pa_Hp	EC 2.3.1.51	Cj0516	PlsC	HP1348 (38.40%)	Glycerolipid Synthesis	Parkhill_09
PGPP-HP	Phosphatidylglycerol phosphate phosphatase Hp specific	[c] : h2o + pgp_HP --> pg_HP + pi	EC 3.1.3.27	Cj1610	PgpA	HP0737 (47.10%)	Glycerolipid Synthesis	Parkhill_09
PGSA-HP	Phosphatidylglycerol synthase Hp specific	[c] : cdpdag_HP + glyc3p <==> cmp + h + pgp_HP	EC 2.7.8.5	Cj1067	PgsA	HP1016 (43.90%)	Glycerolipid Synthesis	Parkhill_09
PSD-HP	Phosphatidylserine decarboxylase Hp specific	[c] : h + ps_HP --> co2 + pe_HP	EC 4.1.1.65	Cj0847	Psd	HP1357 (48.00%)	Glycerolipid Synthesis	Parkhill_09
PSSA-HP	Phosphatidylserine synthase Hp specific	[c] : cdpdag_HP + ser-L <==> cmp + h + ps_HP	EC 2.7.8.8	Cj1114c	PssA	HP1357 (50.90%)	Glycerolipid Synthesis	Parkhill_09
4HGLSD	L-4-Hydroxyglutamate semialdehyde dehydrogenase, mitochondrial	[c] : 4hglusa + h2o + nad <==> e4hglu + (2) h + nadh	EC 1.5.1.12	Cj1503c	PutA	HP0056 (65.00%)	Glyoxylate Metabolism	Parkhill_00
EHGLAT	L-erythro-4-Hydroxyglutamate:2-oxoglutarate aminotransferase	[c] : akg + e4hglu --> 4h2oglt + glu-L	EC 2.6.1.1	Cj0762c	AspB	HP0672 (57.50%)	Glyoxylate Metabolism	Parkhill_00, Guccione_08	4h2oglt dead end
HPROa	L-Hydroxyproline reductase (NAD)	[c] : 1p3h5c + (2) h + nadh --> 4hpro-LT + nad	EC 1.5.1.2	Cj1076	ProC	HP1158 (36.20%)	Glyoxylate Metabolism	Parkhill_00
HPROx	L-Hydroxyproline oxidase (NAD)	[c] : 4hpro-LT + nad --> 1p3h5c + (2) h + nadh	EC 1.5.1.12	Cj1503c	PutA	HP0056 (65.00%)	Glyoxylate Metabolism	Parkhill_00
PHCD	L-1-Pyrroline-3-hydroxy-5-carboxylate dehydrogenase	[c] : 1p3h5c + (2) h2o + nad --> e4hglu + h + nadh	EC 1.5.1.12	Cj1503c	PutA	HP0056 (65.00%)	Glyoxylate Metabolism	Parkhill_00
PHCHGS	L-1-Pyrroline-3-hydroxy-5-carboxylate spontaneous conversion to L-4-Hydroxyglutamate semialdehyde	[c] : 1p3h5c + h + h2o <==> 4hglusa					Glyoxylate Metabolism	Thiele_05	Spontaneous
CPPPGO	Coproporphyrinogen oxidase (O2 required)	[c] : cpppg3 + (2) h + o2 --> (2) co2 + (2) h2o + pppg9	EC 1.3.3.3	(Cj0580c and Cj0992c)	HemN	HP0665 (56.60%)	Heme Biosynthesis	Parkhill_00
FCLT	Ferrochelatase	[c] : fe2 + ppp9 --> (2) h + pheme	EC 4.99.1.1	Cj0503c	HemH	HP0376 (40.20%)	Heme Biosynthesis	Parkhill_00
G1SATi	Glutamate-1-semialdehyde aminotransferase	[c] : glu1sa --> 5aop	EC 5.4.3.8	Cj0853c	HemL	HP0306 (59.80%)	Heme Biosynthesis	Parkhill_00
GLUTRR	Glutamyl-tRNA reductase	[c] : glutrna + h + nadph --> glu1sa + nadp + trnaglu	EC 1.2.1.70	Cj0542	HemA	HP0239 (42.10%)	Heme Biosynthesis	Parkhill_00
GLUTRS	Glutamyl-tRNA synthetase	[c] : atp + glu-L + trnaglu --> amp + glutrna + ppi	EC 6.1.1.17	(Cj0845c and Cj1288c)	GltX, GltX2	HP0643 (51.00%), HP0476 (58.30%)	Heme Biosynthesis	Parkhill_00
HMBS	Hydroxymethylbilane synthase	[c] : h2o + (4) ppbng --> hmbil + (4) nh4	EC 2.5.1.61	Cj0545	HemC	HP0237 (51.50%)	Heme Biosynthesis	Parkhill_00
PPBNGS	Porphobilinogen synthase	[c] : (2) 5aop --> h + (2) h2o + ppbng	EC 4.2.1.24	Cj0995c	HemB	HP0163 (63.70%)	Heme Biosynthesis	Parkhill_00
PPPGO	Protoporphyrinogen oxidase	[c] : (1.5) o2 + pppg9 --> (3) h2o + ppp9	EC 1.3.3.4	Cj0722c	HemK	HP0381 (36.90%)	Heme Biosynthesis	Parkhill_00
UPP3S	Uroporphyrinogen-III synthase	[c] : hmbil --> h2o + uppg3	EC 4.2.1.75	Cj1080c	HemD	HP1224	Heme Biosynthesis	Gundogdu_07
UPPDC1	Uroporphyrinogen decarboxylase (uroporphyrinogen III)	[c] : (4) h + uppg3 --> (4) co2 + cpppg3	EC 4.1.1.37	Cj1243	HemE	HP0604 (64.40%)	Heme Biosynthesis	Parkhill_00
UPPDC2	Uroporphyrinogen decarboxylase (uroporphyrinogen I)	[c] : (4) h + uppg1 --> (4) co2 + cpppg1	EC 4.1.1.37	Cj1243	HemE	HP0604 (64.40%)	Heme Biosynthesis	Parkhill_00	uppg1, cpppg1 dead ends
ATPPRT	ATP phosphoribosyltransferase	[c] : atp + prpp --> ppi + prbatp	EC 2.4.2.17	Cj1597	HisG		Histidine Metabolism	Parkhill_00
HISTD	Histidinol dehydrogenase	[c] : h2o + histd + (2) nad --> (3) h + his-L + (2) nadh	EC 1.1.1.23	Cj1598	HisD		Histidine Metabolism	Parkhill_00
HISTP	Histidinol-phosphatase	[c] : h2o + hisp --> histd + pi	EC 3.1.3.15	Cj1599	HisB		Histidine Metabolism	Parkhill_00
HSTPT	Histidinol-phosphate transaminase	[c] : glu-L + imacp --> akg + hisp	EC 2.6.1.9	(Cj0317 or Cj1437c)	HisC		Histidine Metabolism	Parkhill_00
IG3PS	Imidazole-glycerol-3-phosphate synthase	[c] : gln-L + prlp --> aicar + eig3p + glu-L + h	EC 4.3.1-	(Cj1314c or Cj1603 or Cj1315c or Cj1600)	HisF, HisH		Histidine Metabolism	Parkhill_00
IGPDH	Imidazoleglycerol-phosphate dehydratase	[c] : eig3p --> h2o + imacp	EC 4.2.1.19	Cj1599	HisB		Histidine Metabolism	Parkhill_00
PRAMPC	Phosphoribosyl-AMP cyclohydrolase	[c] : h2o + prbamp --> prfp	EC 3.5.4.19	Cj1604	HisI		Histidine Metabolism	Parkhill_00
PRATPP	Phosphoribosyl-ATP pyrophosphatase	[c] : h2o + prbatp --> h + ppi + prbamp	EC 3.6.1.31	Cj1604	HisI		Histidine Metabolism	Parkhill_00
PRMICIi	1-(5-phosphoribosyl)-5-[(5-phosphoribosylamino)methylideneamino)imidazole-4-carboxamide isomerase (irreversible)	[c] : prfp --> prlp	EC 5.3.1.16	Cj1601	HisA		Histidine Metabolism	Parkhill_00
ACHBS	2-aceto-2-hydroxybutanoate synthase	[c] : 2obut + h + pyr --> 2ahbut + co2	EC 2.2.1.6	(Cj0574 and Cj0575)	IlvI, IlvH		Isoleucine Metabolism	Parkhill_00, Mendz_97
DHAD2	Dihydroxy acid dehydratase (2,3-dihydroxy-3-methylpentanoate)	[c] : 23dhmp --> 3mop + h2o	EC 4.2.1.9	Cj0013	IlvD	HP1100 (32.00%)	Isoleucine Metabolism	Parkhill_00, KEGG
ILETA	Isoleucine transaminase	[c] : akg + ile-L <==> 3mop + glu-L	EC 2.6.1.42	Cj0269c	IlvE	HP1468 (33.2%)	Isoleucine Metabolism	Parkhill_00, Mendz_97
KARA2i	Ketol-acid reductoisomerase (2-Aceto-2-hydroxybutanoate)	[c] : 2ahbut + h + nadph --> 23dhmp + nadp	EC 1.1.1.86	Cj0632	IlvC	HP0330 (52.6%)	Isoleucine Metabolism	Parkhill_00
CDPMEK	4-(Cytidine 5'-diphospho)-2-C-methyl-D-erythritol kinase	[c] : 4c2me + atp --> 2p4c2me + adp + h	EC 2.7.1.148	Cj1104	IspE	HP1443	Isoprenoid Biosynthesis	Gundogdu_07
DMPPS	1-Hydroxy-2-methyl-2-(E)-butenyl 4-diphosphate reductase (dmpp)	[c] : h + h2mb4p + nadh --> dmpp + h2o + nad		Cj0894c	IspH	HP0400 (59.10%)	Isoprenoid Biosynthesis	Parkhill_00
DXPRIi	1-deoxy-D-xylulose reductoisomerase	[c] : dxyl5p + h + nadph --> 2me4p + nadp	EC 1.1.1.267	Cj1346c	Dxr	HP0216 (46.20%)	Isoprenoid Biosynthesis	Parkhill_00
DXPS	1-Deoxy-D-xylulose 5-phosphate synthase	[c] : g3p + h + pyr --> co2 + dxyl5p	EC 2.2.1.7	Cj0321	Dxs	HP0354 (57.90%)	Isoprenoid Biosynthesis	Parkhill_00
IPDPS	1-hydroxy-2-methyl-2-(E)-butenyl 4-diphosphate reductase (ipdp)	[c] : h + h2mb4p + nadh --> h2o + ipdp + nad	EC 1.17.1.2	Cj0894c	IspH	HP0400 (59.10%)	Isoprenoid Biosynthesis	Parkhill_00
MECDPDH	2C-Methyl-D-erythritol 2,4 cyclodiphosphate dehydratase	[c] : 2mecdp + h --> h2mb4p + h2o	EC 1.17.7.1	Cj0686	IspG	HP0625 (62.30%)	Isoprenoid Biosynthesis	Gundogdu_07
MECDPS	2-C-Methyl-D-erythritol 2,4-cyclodiphosphate synthase	[c] : 2p4c2me --> 2mecdp + cmp	EC 4.6.1.12	Cj1607	IspDF	HP1020	Isoprenoid Biosynthesis	Gundogdu_07, Gabrielsen_04
MEPCT	2-C-Methyl-D-erythritol 4-phosphate cytidylyltransferase	[c] : 2me4p + ctp + h --> 4c2me + ppi	EC 2.7.7.60	Cj1607	IspDF	HP1020	Isoprenoid Biosynthesis	Gundogdu_07, Gabrielsen_04
IPMD	3-isopropylmalate dehydrogenase	[c] : 3c2hmp + nad --> 3c4mop + h + nadh	EC 1.1.1.85	Cj1718c	LeuB		Leucine Metabolism	Parkhill_00
IPPMIa	3-isopropylmalate dehydratase	[c] : 3c2hmp <==> 2ippm + h2o	EC 4.2.1.33	(Cj1716c and Cj1717c)	LeuD, LeuC		Leucine Metabolism	Parkhill_00
IPPMIb	2-isopropylmalate hydratase	[c] : 2ippm + h2o <==> 3c3hmp	EC 4.2.1.33	(Cj1716c and Cj1717c)	LeuD, LeuC		Leucine Metabolism	Parkhill_00
IPPS	2-isopropylmalate synthase	[c] : 3mob + accoa + h2o --> 3c3hmp + coa + h	EC 2.3.3.13	Cj1719c	LeuA		Leucine Metabolism	Parkhill_00
LEUTA	Leucine transaminase	[c] : akg + leu-L <==> 4mop + glu-L	EC 2.6.1.42	Cj0269c	IlvE	HP1468 (33.2%)	Leucine Metabolism	Parkhill_00
OMCDC	2-Oxo-4-methyl-3-carboxypentanoate decarboxylation	[c] : 3c4mop + h --> 4mop + co2					Leucine Metabolism	KEGG	Spontaneous
A5PISO	Arabinose-5-phosphate isomerase	[c] : ru5p-D <==> ara5p	EC 5.3.1.13	Cj1443c			LPS Biosynthesis	Gundogdu_07
AGMHE	ADP-D-glycero-D-manno-heptose epimerase	[c] : adphep-D,D --> adphep-L,D	EC 5.1.3.20	Cj1151c	HldD	HP0859 (48.30%)	LPS Biosynthesis	Parkhill_00
GALK	Galactokinase	[c] : atp + gal --> adp + gal1p + h	EC 2.7.1.6	Cj1425c			LPS Biosynthesis	Parkhill_00, BioCyc
GALTi	Galactose-1-phosphate uridylyltransferase (irreversible)	[c] : gal1p + h + utp --> ppi + udpgal	EC 2.7.7.10				LPS Biosynthesis	Thiele_05	Model assumption
GALU	UTP-glucose-1-phosphate uridylyltransferase	[c] : g1p + h + utp <==> ppi + udpg	EC 2.7.7.9	Cj1536c	GalU	HP0646 (61.30%)	LPS Biosynthesis	Parkhill_00
GMHEPAT	D-Glycero-D-manno-hepose 1-phosphate adenyltransferase	[c] : atp + gmhep1p + h --> adphep-D,D + ppi	EC 2.7.7.-	Cj1150c	HldE	HP0858 (50.80%)	LPS Biosynthesis	Parkhill_00
GMHEPK	D-Glycero-D-manno-heptose 7-phosphate kinase	[c] : atp + gmhep7p --> adp + gmhep17bp + h	EC 2.7.1.-	Cj1150c	HldE	HP0858 (50.80%)	LPS Biosynthesis	Parkhill_00
GMHEPPA	D-Glycero-D-manno-heptose 1,7-bisphosphate phosphatase	[c] : gmhep17bp + h2o --> gmhep1p + pi	EC 3.1.3.-	Cj1152c	GmhB		LPS Biosynthesis	KEGG
KDOCT	3-deoxy-manno-octulosonate cytidylyltransferase	[c] : ctp + kdo --> cmpkdo + ppi	EC 2.7.7.38	Cj0813	KdsB	HP0230 (47.90%)	LPS Biosynthesis	Parkhill_00
KDOPP	3-deoxy-manno-octulosonate-8-phosphatase	[c] : h2o + kdo8p --> kdo + pi	EC 3.1.3.45	Cj0647			LPS Biosynthesis	Parkhill_00
KDOPS	3-deoxy -D-manno-octulosonic -acid 8-phosphate	[c] : ara5p + h2o + pep --> kdo8p + pi	EC 2.5.1.55	Cj0384c	KdsA	HP0003 (63.20%)	LPS Biosynthesis	Parkhill_00
LPADSS-HP	LipidA_HP disaccaride synthase	[c] : lipidX_HP + u2ga_HP --> (2) h + lipidA_HP + udp	EC 2.4.1.182	Cj0288c	LpxB	HP0867 (42.80%)	LPS Biosynthesis	Parkhill_00
LPSSYN-HP	Formation for LPS from Core oligosaccharide-Lipid A and O-chain	[c] : adphep-D,D + core_lps_hp + (3) gdpfuc + (2) uacgam + udpg + (2) udpgal --> adp + (3) gdp + lps_HP + (5) udp			RfaC, RfaJ, FutC, GalTb		LPS Biosynthesis	Thiele_05	Model assumption
MOAT-HP	Kdo-Lipid IV (A) formation	[c] : cmpkdo + lipidA_HP --> cmp + h + kdolipid4_HP		Cj0707	KdtA	HP0957 (45.70%)	LPS Biosynthesis	Parkhill_00
RFAC-HP	Formation of lipidA and sugar core for Hpylori LPS	[c] : adphep-D,D + adphep-L,D + adphep7p-L,D + kdolipid4_HP + (2) udpg + udpgal --> (3) adp + core_lps_hp + (3) udp		Cj1133	WaaC	HP0279 (38.50%)	LPS Biosynthesis	Parkhill_00
RFA-HP	Adphep7p-L,D formation	[c] : adphep-L,D + atp --> adp + adphep7p-L,D + h					LPS Biosynthesis	Thiele_05	Model assumption
S7PI	Sedoheptulose 7-phosphate isomerase	[c] : s7p --> gmhep7p	EC 5.-.-.-	(Cj1149c and Cj1424c)	GmhA, GmhA2	HP0857 (61.10%)	LPS Biosynthesis	Parkhill_00
U23GAAT-HP	UDP-3-O-(3-hydroxypalmetoyl)glycosamine acyltransferase	[c] : 3hoctaACP + u3hga_HP --> ACP + h + u23ga_HP	EC 2.3.1.-	Cj0576	LpxD	HP0196 (42.00%)	LPS Biosynthesis	Parkhill_00
U2GAAT	U2hga_Hp formation	[c] : 3hoctaACP + ugam --> ACP + u2hga_HP					LPS Biosynthesis	Thiele_05	Model assumption
U2GAAT2	U2ga_Hp formation	[c] : ocdcaACP + u2hga_HP --> ACP + u2ga_HP					LPS Biosynthesis	Thiele_05	Model assumption
UAGAAT-HP	UDP-N-acetylglucosamine acyltransferase	[c] : 3hpalmACP + uacgam <==> ACP + u3aga_HP	EC 2.3.1.129	Cj0274	LpxA	HP1375 (42.60%)	LPS Biosynthesis	Parkhill_00
UDPG4E	UDPglucose 4-epimerase	[c] : udpg <==> udpgal	EC 5.1.3.2	Cj1131c	GalE	HP0360 (50.00%)	LPS Biosynthesis	Parkhill_00
UHGADA-HP	UDP-3-O-acetylglucosamine deacetylase	[c] : h2o + u3aga_HP --> ac + u3hga_HP	EC 3.5.1.-	Cj0132	LpxC	HP1052 (54.90%)	LPS Biosynthesis	Parkhill_00
USHD-HP	UDP-sugar hydrolase	[c] : h2o + u23ga_HP --> (2) h + lipidX_HP + ump	EC 3.6.1.-	Cj0286c			LPS Biosynthesis	Parkhill_00
DAPDC	Diaminopimelate decarboxylase	[c] : 26dap-M + h --> co2 + lys-L	EC 4.1.1.20	Cj0314	LysA	HP0290 (60.40%)	Lysine Biosynthesis	Parkhill_00
DAPE	Diaminopimelate epimerase	[c] : 26dap-LL <==> 26dap-M	EC 5.1.1.7	Cj1531	DapF	HP0566 (41.60%)	Lysine Biosynthesis	Parkhill_00
DHDPRy	Dihydrodipicolinate reductase (NADPH)	[c] : 23dhdp + h + nadph --> nadp + thdp	EC 1.3.1.26	Cj0197c	DapB	HP0510 (42.00%)	Lysine Biosynthesis	Parkhill_00
DHDPS	Dihydrodipicolinate synthase	[c] : aspsa + pyr --> 23dhdp + h + (2) h2o	EC 4.2.1.52	Cj0806	DapA	HP1013 (56.5%)	Lysine Biosynthesis	Parkhill_00
SDPDS	Succinyl-diaminopimelate desuccinylase	[c] : h2o + sl26da --> 26dap-LL + succ	EC 3.5.1.18	Cj1048c	DapE	HP0212 (48.70%)	Lysine Biosynthesis	Parkhill_00
SDPTA	Succinyldiaminopimelate transaminase	[c] : akg + sl26da <==> glu-L + sl2a6o	EC 2.6.1.17	Cj0227	ArgD		Lysine Biosynthesis	Gundogdu_07
THDPS	Tetrahydrodipicolinate succinylase	[c] : h2o + succoa + thdp --> coa + sl2a6o	EC 2.3.1.117	Cj1605c	DapD	HP0626 (48.50%)	Lysine Biosynthesis	Parkhill_00
AMMQT6	S-Adenosylmethionine methyltransferase	[c] : 2dmmq6 + amet --> ahcys + h + mqn6	EC 2.1.1.-	Cj0324	UbiE		Menaquinone Biosynthesis	Thiele_05
DHNAOT2	1,4-Dihydroxy-2-naphthoate octaprenyltransferase	[c] : dhna + octdp --> 2dmmq6 + co2 + h + ppi					Menaquinone Biosynthesis	Thiele_05	Not balanced, model assumption
ICHORSi	Isochorismate Synthase	[c] : chor --> ichor	EC 5.4.4.2				Menaquinone Biosynthesis	Thiele_05	Model assumption.
NPHS	Naphthoate synthase	[c] : sbzcoa --> coa + dhna	EC 4.1.3.36				Menaquinone Biosynthesis	Thiele_05	Model assumption.
OXGDC2	2-Oxoglutarate decarboxylase	[c] : akg + h + thmpp --> co2 + ssaltpp	EC 4.1.1.71				Menaquinone Biosynthesis	Thiele_05	Model assumption.
SHCHCS2	2-Succinyl-6-hydroxy-2,4-cyclohexadiene 1-carboxylate synthase	[c] : ichor + ssaltpp --> 2shchc + pyr + thmpp	EC 2.5.1.64				Menaquinone Biosynthesis	Thiele_05	Model assumption.
SUCBZL	O-Succinylbenzoate-CoA ligase	[c] : atp + coa + sucbz --> amp + ppi + sbzcoa	EC 6.2.1.26				Menaquinone Biosynthesis	Thiele_05	Model assumption.
SUCBZS	O-Succinylbenzoate-CoA synthase	[c] : 2shchc --> h2o + sucbz					Menaquinone Biosynthesis	Thiele_05	Model assumption.
CYSS	Cysteine synthase	[c] : acser + h2s --> ac + cys-L + h	EC 2.5.1.47	Cj0912c	CysM		Methionine and Cysteine Metabolism	Parkhill_00, Garvis_97
CYSTL	Cystathionine beta-lyase	[c] : cyst-L + h2o --> nh4 + hcys-L + pyr	EC 4.4.1.8	(Cj1392 and Cj1393)	MetC		Methionine and Cysteine Metabolism	Parkhill_00
HSERTA	Homoserine O-succinyltransferase	[c] : succoa + hom-L <==> suchms + coa	EC 2.3.1.46	Cj1726c	MetA		Methionine and Cysteine Metabolism	Parkhill_00
METB1r	Cystathionine gamma-synthase	[c] : achms + cys-L <==> ac + cyst-L + h	EC 2.5.1.48	Cj1393	MetC		Methionine and Cysteine Metabolism	Parkhill_00
METS	Methionine synthase	[c]: 5mthf + hcys-L --> met-L + thf	EC 2.1.1.14	Cj1201	MetE		Methionine and Cysteine Metabolism	Reed_03
OHSL	O-acetylhomoserine (thiol)-lyase	[c]: achms + h2s <==> ac + hcys-L + h	EC 2.5.1.49	Cj1727c	MetB		Methionine and Cysteine Metabolism	Parkhill_00
SERAT	Serine O-acetyltransferase	[c] : accoa + ser-L <==> acser + coa	EC 2.3.1.30	Cj0763c	CysE		Methionine and Cysteine Metabolism	Parkhill_00
SHSL1r	O-Succinylhomoserine lyase reversible	[c] : cys-L + suchms <==> cyst-L + h + succ	EC 2.5.1.48	Cj1393	MetC		Methionine and Cysteine Metabolism	Parkhill_00
SHSL4r	O-Succinylhomoserine lyase (elimination), reversible	[c] : h2o + suchms <==> 2obut + h + nh4 + succ	EC 2.5.1.48	Cj1393	MetC		Methionine and Cysteine Metabolism	Parkhill_00
ASPO2	L-Aspartate oxidase	[c] : asp-L + nad --> h + iasp + nadh	EC 1.4.1.21	Cj0437	SdhA		Nicotinate Biosynthesis	Parkhill_00, Thiele_05, BioCyc
NADK	NAD kinase	[c] : atp + nad --> adp + h + nadp	EC 2.7.1.23	Cj0641	PpnK		Nicotinate Biosynthesis	Gundogdu_07
NADS1	NAD synthase (nh3)	[c] : atp + dnad + nh4 --> amp + h + nad + ppi	EC 6.3.1.5	Cj0810	NadE	HP0329 (47.20%)	Nicotinate Biosynthesis	Parkhill_00
NMNAT	Nicotinamide-nucleotide adenylyltransferase	[c] : atp + h + nmn --> nad + ppi	EC 2.7.7.1	Cj1404	NadD		Nicotinate Biosynthesis	Gundogdu_07	nmn dead end
NNAT	Nicotinate-nucleotide adenylyltransferase	[c] : atp + h + nicrnt --> dnad + ppi	EC 2.7.7.18	Cj1404	NadD		Nicotinate Biosynthesis	Gundogdu_07
NNDPR	Nicotinate-nucleotide diphosphorylase (carboxylating)	[c] : (2) h + prpp + quln --> co2 + nicrnt + ppi	EC 2.4.2.19		NadC		Nicotinate Biosynthesis	Thiele_05, BioCyc	Model assumption
QULNS	Quinolinate synthase	[c] : dhap + iasp --> (2) h2o + h+ pi + quln	EC 2.5.1.72		NadA		Nicotinate Biosynthesis	Thiele_05, BioCyc	Model assumptiom
CYTK1	Cytidylate kinase (CMP)	[c] : atp + cmp <==> adp + cdp					Nucleotide Interconversion	Thiele_05	Model assumption.
ADPT1	Adenine phosphoribosyltransferase	[c] : ade + prpp --> amp + ppi	EC 2.4.2.7	Cj0927	Apt	HP0572 (52.80%)	Nucleotide Salvage Pathway	Parkhill_00
DADK	ATP:dAMP phosphotransferase	[c] : damp + atp <==> adp + dadp	EC 2.7.4.3	Cj0639c	Adk	HP0618 (62.40%)	Nucleotide Salvage Pathway	Parkhill_00
DCTPD	DCTP deaminase	[c] : dctp + h + h2o --> dutp + nh4	EC 3.5.4.13	Cj1292	Dcd	HP0372 (71.40%)	Nucleotide Salvage Pathway	Parkhill_00
DCTPD2	CTP deaminase	[c] : ctp + h + h2o --> nh4 + utp	EC 3.5.4.13	Cj1292	Dcd	HP0372 (71.40%)	Nucleotide Salvage Pathway	Parkhill_00
DGK1	Deoxyguanylate kinase (dGMP:ATP)	[c] : atp + dgmp <==> adp + dgdp	EC 2.7.4.8	Cj1177c	Gmk	HP0321 (51.00%)	Nucleotide Salvage Pathway	Parkhill_00
DTMPK	DTMP kinase	[c] : atp + dtmp <==> adp + dtdp	EC 2.7.4.9	Cj0766c	Tmk	HP1474 (48.50%)	Nucleotide Salvage Pathway	Parkhill_00
DUTPDP	DUTP diphosphatase	[c] : dutp + h2o --> dump + h + ppi	EC 3.6.1.23	Cj1451	Dut		Nucleotide Salvage Pathway	Parkhill_00, Musso-Buendia_09
GUAPRT	Guanine phosphoribosyltransferase	[c] : gua + prpp --> gmp + ppi	EC 2.4.2.8	Cj1370	Gpt	HP0735 (39.50%)	Nucleotide Salvage Pathway	Parkhill_00	gua dead end
HXPRT	Hypoxanthine phosphoribosyltransferase (Hypoxanthine)	[c] : hxan + prpp --> imp + ppi	EC 2.4.2.8	Cj1370	Gpt	HP0735 (39.50%)	Nucleotide Salvage Pathway	Parkhill_00
NDPK3	Nucleoside-diphosphate kinase (ATP:CDP)	[c] : atp + cdp <==> adp + ctp	EC 2.7.4.6	Cj0332c	Ndk	HP0198 (73.30%)	Nucleotide Salvage Pathway	Parkhill_00
NDPK4	Nucleoside-diphosphate kinase (ATP:dTDP)	[c] : atp + dtdp <==> adp + dttp	EC 2.7.4.6	Cj0332c	Ndk	HP0198 (73.30%)	Nucleotide Salvage Pathway	Parkhill_00
NDPK5	Nucleoside-diphosphate kinase (ATP:dGDP)	[c] : atp + dgdp <==> adp + dgtp	EC 2.7.4.6	Cj0332c	Ndk	HP0198 (73.30%)	Nucleotide Salvage Pathway	Parkhill_00
NDPK6	Nucleoside-diphosphate kinase (ATP:dUDP)	[c] : atp + dudp <==> adp + dutp	EC 2.7.4.6	Cj0332c	Ndk	HP0198 (73.30%)	Nucleotide Salvage Pathway	Parkhill_00
NDPK7	Nucleoside-diphosphate kinase (ATP:dCDP)	[c] : atp + dcdp <==> adp + dctp	EC 2.7.4.6	Cj0332c	Ndk	HP0198 (73.30%)	Nucleotide Salvage Pathway	Parkhill_00
NDPK8	Nucleoside-diphosphate kinase (ATP:dADP)	[c] : atp + dadp <==> adp + datp	EC 2.7.4.6	Cj0332c	Ndk	HP0198 (73.30%)	Nucleotide Salvage Pathway	Parkhill_00
RNDR1	Ribonucleoside-diphosphate reductase (ADP)	[c] : adp + trdrd --> dadp + h2o + trdox	EC 1.17.4.1	(Cj0024 and Cj0231c)	NrdA, NrdB	HP0680 (68.9%), HP0364 (58.20%)	Nucleotide Salvage Pathway	Parkhill_00
RNDR2	Ribonucleoside-diphosphate reductase (GDP)	[c] : gdp + trdrd --> dgdp + h2o + trdox	EC 1.17.4.1	(Cj0024 and Cj0231c)	NrdA, NrdB	HP0680 (68.9%), HP0364 (58.20%)	Nucleotide Salvage Pathway	Parkhill_00
RNDR3	Ribonucleoside-diphosphate reductase (CDP)	[c] : cdp + trdrd --> dcdp + h2o + trdox	EC 1.17.4.1	(Cj0024 and Cj0231c)	NrdA, NrdB	HP0680 (68.9%), HP0364 (58.20%)	Nucleotide Salvage Pathway	Parkhill_00
RNDR4	Ribonucleoside-diphosphate reductase (UDP)	[c] : trdrd + udp --> dudp + h2o + trdox	EC 1.17.4.1	(Cj0024 and Cj0231c)	NrdA, NrdB	HP0680 (68.9%), HP0364 (58.20%)	Nucleotide Salvage Pathway	Parkhill_00
TMDSf	Thymidylate synthase (Flavin-dependent)	[c] : dump + fmnh2 + mlthf --> dtmp + fmn + thf	EC 2.1.1.45	Cj0026c	ThyX	HP1533	Nucleotide Salvage Pathway	Parkhill_00, Myllykallio_02
TRDR	Thioredoxin reductase (NADPH)	[c] : h + nadph + trdox --> nadp + trdrd	EC 1.8.1.9	(Cj0146c and Cj0147c)	TrxB, TrxA	HP0825 (68.60%), HP0824 ( 64.20%)	Nucleotide Salvage Pathway	Parkhill_00
UPPRT	Uracil phosphoribosyltransferase	[c] : prpp + ura --> ppi + ump	EC 2.4.2.9	Cj1286c	Upp		Nucleotide Salvage Pathway	Parkhill_00
URIDK2r	Uridylate kinase (dUMP)	[c] : atp + dump <==> adp + dudp	EC 2.7.4.9	Cj0766c	Tmk	HP1474 (48.50%)	Nucleotide Salvage Pathway	Parkhill_00
XPPT	Xanthine phosphoribosyltransferase	[c] : prpp + xan --> ppi + xmp	EC 2.4.2.22	Cj1370		HP0735 (39.50%)	Nucleotide Salvage Pathway	Parkhill_00	xan dead end
NTD1	5 nucleotidase dUMP	[c] : dump + h2o --> duri + pi	EC 3.1.3.5	Cj0293	SurE	HP0930 (46.00%)	Nucleotide Salvage Pathway	Parkhill_00	duri dead end
NTD10	5 nucleotidase XMP	[c] : h2o + xmp --> pi + xtsn	EC 3.1.3.5	Cj0293	SurE	HP0930 (46.00%)	Nucleotide Salvage Pathway	Parkhill_00	xtsn dead end
NTD11	5 nucleotidase IMP	[c] : h2o + imp --> ins + pi	EC 3.1.3.5	Cj0293	SurE	HP0930 (46.00%)	Nucleotide Salvage Pathway	Parkhill_00	ins dead end
NTD2	5 nucleotidase UMP	[c] : h2o + ump --> pi + uri	EC 3.1.3.5	Cj0293	SurE	HP0930 (46.00%)	Nucleotide Salvage Pathway	Parkhill_00	uri dead end
NTD3	5 nucleotidase dCMP	[c] : dcmp + h2o --> dcyt + pi	EC 3.1.3.5	Cj0293	SurE	HP0930 (46.00%)	Nucleotide Salvage Pathway	Parkhill_00	dcmp, dcyt dead end
NTD4	5 nucleotidase CMP	[c] : cmp + h2o --> cytd + pi	EC 3.1.3.5	Cj0293	SurE	HP0930 (46.00%)	Nucleotide Salvage Pathway	Parkhill_00	cytd dead end
NTD5	5 nucleotidase dTMP	[c] : dtmp + h2o --> pi + thymd	EC 3.1.3.5	Cj0293	SurE	HP0930 (46.00%)	Nucleotide Salvage Pathway	Parkhill_00	thymd dead end
NTD6	5 nucleotidase dAMP	[c] : damp + h2o --> dad-2 + pi	EC 3.1.3.5	Cj0293	SurE	HP0930 (46.00%)	Nucleotide Salvage Pathway	Parkhill_00	dad-2 dead end
NTD7	5 nucleotidase AMP	[c] : amp + h2o --> adn + pi	EC 3.1.3.5	Cj0293	SurE	HP0930 (46.00%)	Nucleotide Salvage Pathway	Parkhill_00
NTD8	5 nucleotidase dGMP	[c] : dgmp + h2o --> dgsn + pi	EC 3.1.3.5	Cj0293	SurE	HP0930 (46.00%)	Nucleotide Salvage Pathway	Parkhill_00	dgsn dead end
NTD9	5 nucleotidase GMP	[c] : gmp + h2o --> gsn + pi	EC 3.1.3.5	Cj0293	SurE	HP0930 (46.00%)	Nucleotide Salvage Pathway	Parkhill_00	gsn dead end
AHCYSNS	S-Adenosylhomocysteine nucleosidase	[c] : ahcys + h2o --> ade + rhcys	EC 3.2.2.9	Cj0117	Pfs		Others	Parkhill_00
ALCD2y	Alcohol dehydrogenase (ethanol, NADP)	[c] : etoh + nadp <==> acald + h + nadph	EC 1.1.1.2	Cj1548c	Cad		Others	Parkhill_00	acald, etoh dead ends
DHPTDC	4,5-Dihydroxy-2,3-pentanedione cyclization	[c] : dhptd --> h2o + hmfurn					Others	Thiele_05, Zhu_03	Spontaneous
DMATT	Dimethylallyltranstransferase	[c] : dmpp + ipdp --> grdp + ppi	EC 2.5.1.1	Cj1644	IspA		Others	Parkhill_00
FBA2	D-Fructose 1-phosphate D-glyceraldehyde-3-phosphate-lyase	[c] : f1p <==> dhap + glyald	EC 4.1.2.13	Cj0597	Fba		Others	Parkhill_00	f1p, glyald dead ends
GCALDDr	Glycolaldehyde dehydrogenase	[c] : gcald + h2o + nad <==> glyclt + (2) h + nadh	EC 1.2.1.21	Cj0490	Ald'		Others	Parkhill_00
GLUR	Glutamate racemase	[c] : glu-D <==> glu-L	EC 5.1.1.3	Cj1652c	Glr		Others	Parkhill_00
GLYCTO1	Glycolate oxidase	[c] : glyclt + o2 --> glx + h2o2	EC 1.1.3.15	(Cj1213c and Cj0075c)	GlcD		Others	Parkhill_00
GRTT	Geranyltranstransferase	[c] : grdp + ipdp --> frdp + ppi	EC 2.5.1.10	Cj1644	IspA		Others	Parkhill_00
H2CO3D	Carboxylic acid dissociation	[c] : co2 + h2o <==> h2co3	EC 4.2.1.1	Cj0237	CynT		Others	Parkhill_00
H2CO3D2	Carboxylic acid dissociation	[c] : h + hco3 <==> h2co3					Others	Thiele_05	Spontaneous
MTAN	Methylthioadenosine nucleosidase	[c] : 5mta + h2o --> 5mtr + ade	EC 3.2.2.16	Cj0117	Pfs		Others	Parkhill_00	5mta, 5mtr dead ends
NO	Peroxynitrite formation (spontanous)	[c] : no + o2- --> no3					Others	Thiele_05	Spontaneous
OCTDPS	Octaprenyl pyrophosphate synthase	[c] : frdp + (5) ipdp --> octdp + (5) ppi	EC 2.5.1.-	Cj0541	IspB		Others	Parkhill_00
PGMT	Phosphoglucomutase	[c] : g1p <==> g6p	EC 5.4.2.2				Others	Thiele_05
PPA	Inorganic diphosphatase	[c] : h2o + ppi --> h + (2) pi	EC 3.6.1.1	Cj0638c	Ppa		Others	Parkhill_00
PYK	Pyruvate kinase	[c] : adp + pep + h --> atp + pyr	EC 2.7.1.40	Cj0392c	Pyk		Others	Parkhill_00, Velayudhan_02
RHCCE	S-Ribosylhomocysteine cleavage enzyme	[c] : rhcys --> dhptd + hcys-L	EC 4.4.1.21	Cj1198	LuxS		Others	Gundogdu_07
sink-4hba	sink 4-Hydroxy-benzyl alcohol	[c] : 4hba <==>					Others	Feist_07	Model assumption to allow 4-hydroxy-benzoate to leave the system
sink-amob	sink S-Adenosyl-4-methylthio-2-oxobutanoate	[c] : amob <==>					Others	Thiele_05	Model assumption to allow S-Adenosyl-4-methylthio-2-oxobutanoate to leave the system
sink-hmfurn	sink 4-Hhydroxy-5-methyl-3-2H-furanone	[c] : hmfurn <==>					Others	Feist_07	Model assumption to allow 4-hydroxy-5-methyl-3(2H)-furanone to leave the system
UDCPDPS	Undecaprenyl diphosphate synthase	[c] : frdp + (8) ipdp --> (8) ppi + udcpdp	EC 2.5.1.31	Cj0824	UppS		Others	Parkhill_00
ACPS	Acyl Carrier Protein Synthase	[c] : coa + h2o --> (2) h + pan4p + pap	EC 2.7.8.7	Cj1409	AcpS	HP0808 (51.30%)	Pantothenate/ CoA Biosynthesis	Parkhill_00
ASP1DC	Aspartate 1-decarboxylase	[c] : asp-L + h --> ala-B + co2	EC 4.1.1.11	Cj0296c	PanD	HP0034 (52.30%)	Pantothenate/ CoA Biosynthesis	Parkhill_00
BPNT	3',5'-Bisphosphate nucleotidase	[c] : h2o + pap --> amp + pi	EC 3.1.3.7				Pantothenate/ CoA Biosynthesis	Thiele_05	Model assumption
DPCOAK	Dephospho-CoA kinase	[c] : atp + dpcoa --> adp + coa + h	EC 2.7.1.24	Cj1530	CoaE	HP0831	Pantothenate/ CoA Biosynthesis	Gundogdu_07
DPR	2-Dehydropantoate 2-reductase	[c] : 2dhp + h + nadph --> nadp + pant-R	EC 1.1.1.169				Pantothenate/ CoA Biosynthesis	Thiele_05
MOHMT	3-Methyl-2-oxobutanoate hydroxymethyltransferase	[c] : 3mob + h2o + mlthf --> 2dhp + thf	EC 2.1.2.11	Cj0298c	PanB	HP1058 (43.90%)	Pantothenate/ CoA Biosynthesis	Parkhill_00
PANTS	Pantothenate synthase	[c] : ala-B + atp + pant-R --> amp + h + pnto-R + ppi	EC 6.3.2.1	Cj0297c	PanC	HP0006 (42.90%)	Pantothenate/ CoA Biosynthesis	Parkhill_00
PNTK	Pantothenate kinase	[c] : atp + pnto-R --> 4ppan + adp + h	EC 2.7.1.33	Cj0394c			Pantothenate/ CoA Biosynthesis	KEGG	Model assumption
PPCDC	Phosphopantothenoylcysteine decarboxylase	[c] : 4ppcys + h --> co2 + pan4p	EC 4.1.1.36	Cj0822	Dfp	HP0841 (38.60%)	Pantothenate/ CoA Biosynthesis	Parkhill_00
PPNCL2	Phosphopantothenate-cysteine ligase	[c] : 4ppan + ctp + cys-L --> 4ppcys + cmp + h + ppi	EC 6.3.2.5	Cj0822	Dfp	HP0841 (38.60%)	Pantothenate/ CoA Biosynthesis	Parkhill_00
PTPATi	Pantetheine-phosphate adenylyltransferase	[c] : atp + h + pan4p --> dpcoa + ppi	EC 2.7.7.3	Cj0767c	KdtB	HP1475 (57.00%)	Pantothenate/ CoA Biosynthesis	Parkhill_00
RPE	Ribulose 5-phosphate 3-epimerase	[c] : ru5p-D <==> xu5p-D	EC 5.1.3.1	Cj0451	Rpe	HP1386 (54.70%)	Pentose-Phosphate-Pathway	Parkhill_00
RPI	Ribose-5-phosphate isomerase	[c] : r5p <==> ru5p-D	EC 5.3.1.6	Cj0925	RpiB	HP0574 (45.00%)	Pentose-Phosphate-Pathway	Parkhill_00
TALA	Transaldolase	[c] : g3p + s7p <==> e4p + f6p	EC 2.2.1.2	Cj0281c	Tal	HP1495 (43.40%)	Pentose-Phosphate-Pathway	Parkhill_00
TKT1	Transketolase	[c] : r5p + xu5p-D <==> g3p + s7p	EC 2.2.1.1	Cj1645	Tkta1	HP1088 (59.90%)	Pentose-Phosphate-Pathway	Parkhill_00
TKT2	Transketolase	[c] : e4p + xu5p-D <==> f6p + g3p	EC 2.2.1.1	Cj1645	Tkta2	HP1088 (59.90%)	Pentose-Phosphate-Pathway	Parkhill_00
ALAALAr	D-Alanine-D-alanine ligase	[c] : (2) ala-D + atp <==> adp + alaala + h + pi	EC 6.3.2.4	Cj0798c	Ddl	HP0738 (54.30%)	Peptidoglycan Biosynthesis	Parkhill_00
AMAA	N-acetylmuramoyl-L-alanine amidase	[c] : acmama + h2o --> acmam + ala-L	EC 3.5.1.28	Cj1269c	AmiA	HP0772 (51.80%)	Peptidoglycan Biosynthesis	Parkhill_00	acmam, acmama dead ends
PAPPT3	Phospho-N-acetylmuramoyl-pentapeptide-transferase (meso-2,6-diaminopimelate)	[c] : udcpp + ugmda --> uagmda + ump	EC 2.7.8.13	Cj0433c	MraY	HP0493 (54.80%)	Peptidoglycan Biosynthesis	Parkhill_00
PPTGS	Peptidoglycan subunit synthesis	[c] : uaagmda --> h + peptido_EC + udcpdp					Peptidoglycan Biosynthesis	Thiele_05	Model assumption
UAAGDS	UDP-N-acetylmuramoyl-L-alanyl-D-glutamyl-meso-2,6-diaminopimelate synthetase	[c] : 26dap-M + atp + uamag --> adp + h + pi + ugmd	EC 6.3.2.13	Cj1641	MurE	HP1494 (48.00%)	Peptidoglycan Biosynthesis	Parkhill_00
UAGPT3	UDP-N-acetylglucosamine-N-acetylmuramyl-(pentapeptide)pyrophosphoryl-undecaprenol N-acetylglucosamine transferase	[c] : uacgam + uagmda --> h + uaagmda + udp	EC 2.4.1.227	Cj1039	MurG	HP1155 (48.70%)	Peptidoglycan Biosynthesis	Parkhill_00
UAMAGS	UDP-N-acetylmuramoyl-L-alanyl-D-glutamate synthetase	[c] : atp + glu-D + uama --> adp + h + pi + uamag	EC 6.3.2.9	Cj0432c	MurD	HP0494 (45.80%)	Peptidoglycan Biosynthesis	Parkhill_00
UAMAS	UDP-N-acetylmuramoyl-L-alanine synthetase	[c] : ala-L + atp + uamr --> adp + h + pi + uama	EC 6.3.2.8	Cj1054c	MurC	HP0623 (52.50%)	Peptidoglycan Biosynthesis	Parkhill_00
UDCPDP	Undecaprenyl-diphosphatase	[c] : h2o + udcpdp --> h + pi + udcpp	EC 3.6.1.27	Cj0205	UppP		Peptidoglycan Biosynthesis	Parkhill_00
UGMDDS	UDP-N-acetylmuramoyl-L-alanyl-D-glutamyl-meso-2,6-diaminopimeloyl-D-alanyl-D-alanine synthetase	[c] : alaala + atp + ugmd --> adp + h + pi + ugmda	EC 6.3.2.10	Cj0795c	MurF	HP0740 (41.50%)	Peptidoglycan Biosynthesis	Parkhill_00
CHORM	Chorismate mutase	[c] : chor --> pphn	EC 5.4.99.5	Cj0316	PheA	HP0291 (35.80%)	Phenylalanine Biosynthesis	Parkhill_00
PHETA1	Phenylalanine transaminase	[c] : akg + phe-L <==> glu-L + phpyr	EC 2.6.1.1	Cj0762c	AspB	HP0672 (57.50%)	Phenylalanine Biosynthesis	Parkhill_00, Guccione_08
PPNDH	Prephenate dehydratase	[c] : h + pphn --> co2 + h2o + phpyr	EC 4.2.1.51	Cj0316	PheA	HP0291 (35.80%)	Phenylalanine Biosynthesis	Parkhill_00
G5SADr	L-Glutamate 5-semialdehyde dehydratase, reversible	[c] : glu5sa <==> 1pyr5c + h + h2o					Proline Metabolism	Thiele_05, BioCyc	Model assumption
P5CR	Pyrroline-5-carboxylate reductase	[c] : 1pyr5c + (2) h + nadph --> nadp + pro-L	EC 1.5.1.2	Cj1076	ProC	HP1158 (36.20%)	Proline Metabolism	Parkhill_00
PROD2	Proline dehydrogenase	[c] : fad + pro-L --> 1pyr5c + fadh2 + h	EC 1.5.99.8	Cj1503c	PutA	HP0056 (65.00%)	Proline Metabolism	Parkhill_00
ADK1	Adenylate kinase	[c] : amp + atp <==> (2) adp	EC 2.7.4.3	Cj0639c	Adk	HP0618 (62.40%)	Purine Biosynthesis	Parkhill_00
ADSL1r	Adenylsuccinate lyase	[c] : dcamp <==> amp + fum	EC 4.3.2.2	(Cj0023 or Cj1394)	PurB	HP1112 (67.90%)	Purine Biosynthesis	Parkhill_00
ADSL2r	Adenylosuccinate lyase	[c] : 25aics <==> aicar + fum	EC 4.3.2.2	(Cj0023 or Cj1394)	PurB	HP1112 (67.90%)	Purine Biosynthesis	Parkhill_00
ADSS	Adenylosuccinate synthase	[c] : asp-L + gtp + imp --> dcamp + gdp + (2) h + pi	EC 6.3.4.4	Cj1498c	PurA	HP0255 (51.60%)	Purine Biosynthesis	Parkhill_00
AICART	Phosphoribosylaminoimidazolecarboxamide formyltransferase	[c] : 10fthf + aicar <==> fprica + thf	EC 2.1.2.3	Cj0953c	PurH		Purine Biosynthesis	Parkhill_00
AIRC2	Phosphoribosylaminoimidazole carboxylase	[c]: air + atp + hco3 --> 5caiz + adp + h + pi	EC 6.3.4.18	Cj0702	PurE		Purine Biosynthesis	Parkhill_00
AIRC3	Phosphoribosylaminoimidazole carboxylase mutase rxn	5aizc[c] <==> 5caiz[c]	EC 5.4.98.19	Cj0702	PurE		Purine Biosynthesis	Parkhill_00
GARFT	Phosphoribosylglycinamide formyltransferase	[c] : 10fthf + gar <==> fgam + h + thf	EC 2.1.2.2	Cj0187c	PurN		Purine Biosynthesis	Parkhill_00
GK1	Guanylate kinase (GMP:ATP)	[c] : atp + gmp <==> adp + gdp	EC 2.7.4.8	Cj1177c	Gmk	HP0321 (51.00%)	Purine Biosynthesis	Parkhill_00
GLUPRT	Amidophosphoribosyltransferase	[c] : gln-L + h2o + prpp --> glu-L + ppi + pram	EC 2.4.2.14	Cj0196c	PurF		Purine Biosynthesis	Parkhill_00
GMPS2	GMP synthase	[c] : atp + gln-L + h2o + xmp --> amp + glu-L + gmp + (2) h + ppi	EC 6.3.5.2	Cj1248	GuaA	HP0409 (62.40%)	Purine Biosynthesis	Parkhill_00
IMPC	IMP cyclohydrolase	[c] : h2o + imp <==> fprica	EC 3.5.4.10	Cj0953c	PurH		Purine Biosynthesis	Parkhill_00
IMPD	IMP dehydrogenase	[c] : h2o + imp + nad --> h + nadh + xmp	EC 1.1.1.205	Cj1058c	GuaB	HP0829 (67.70%)	Purine Biosynthesis	Parkhill_00
NDPK1	Nucleoside-diphosphate kinase (ATP:GDP)	[c] : atp + gdp <==> adp + gtp	EC 2.7.4.6	Cj0332c	Ndk	HP0198 (73.30%)	Purine Biosynthesis	Parkhill_00
PRAGSr	Phosphoribosylglycinamide synthase	[c] : atp + gly + pram <==> adp + gar + h + pi	EC 6.3.4.13	Cj1250	PurD	HP1218 (38.20%)	Purine Biosynthesis	Parkhill_00
PRAIS	Phosphoribosylaminoimidazole synthase	[c] : atp + fpram --> adp + air + (2) h + pi	EC 6.3.3.1	Cj1529c	PurM		Purine Biosynthesis	Parkhill_00
PRASCS	Phosphoribosylaminoimidazolesuccinocarboxamide synthase	[c] : 5aizc + asp-L + atp <==> 25aics + adp + h + pi	EC 6.3.2.6	Cj0512	PurC		Purine Biosynthesis	Parkhill_00
PRFGS	Phosphoribosylformylglycinamidine synthase	[c] : atp + fgam + gln-L + h2o --> adp + fpram + glu-L + h + pi	EC 6.3.5.3	(Cj0955c and Cj0514)	PurL, Pur Q		Purine Biosynthesis	Parkhill_00
PRPPS	Phosphoribosylpyrophosphate synthetase	[c] : atp + r5p <==> amp + h + prpp	EC 2.7.6.1	Cj0918c	PrsA	HP0742 (71.40%)	Purine Biosynthesis	Parkhill_00
E4PD	Erythrose 4 phosphate dehydrogenase	[c]: e4p + h2o + nad <==> 4per + (2) h + nadh		Cj1403c	GapA		Pyridoxine Biosynthesis	Parkhill_00
OHPBAT	O-Phospho-4-hydroxy-L-threonine2 oxoglutarate aminotransferase	[c]: glu-L + ohpb <==> akg + phthr		Cj0326	SerC		Pyridoxine Biosynthesis	Parkhill_00
PDX5PO	Pyridoxine 5 phosphate oxidase	[c]: o2 + pdx5p <==> h2o2 + pydx5p					Pyridoxine Biosynthesis	Reed_03	Model assumption
PDX5PS2	Pyridoxine 5'-phosphate synthase	[c] : aopp + dxyl5p --> h + (2) h2o + pdx5p + pi		Cj1238	PdxJ		Pyridoxine Biosynthesis	Parkhill_00
PERD	Erythronate 4 phosphate 4per dehydrogenase	[c]: 4per + nad <==> h + nadh + ohpb		Cj0891c	SerA		Pyridoxine Biosynthesis	Parkhill_00
SPONT1	3-amino-2-oxopropyl phophate synthatse, Spontaneous Reaction	[c] : amopbut-L + h --> aopp + co2					Pyridoxine Biosynthesis		Spontaneous
THPDH	NAD-dependent threonine 4-phosphate dehydrogenase	[c] : nad + phthr --> amopbut-L + h + nadh		Cj1239	PdxA		Pyridoxine Biosynthesis	Parkhill_00
ASPCT	Aspartate carbamoyltransferase	[c] : asp-L + cbp --> cbasp + h + pi	EC 2.1.3.2	Cj1098	PyrB	HP1084 (52.50%)	Pyrimidine Biosynthesis	Parkhill_00
CBPS	Carbamoyl-phosphate synthase (glutamine-hydrolysing)	[c] : (2) atp + gln-L + h2o + hco3 --> (2) adp + cbp + glu-L + (2) h + pi	EC 6.3.5.5	(Cj0279 and Cj1494c)	CarB, CarA	HP0919 (62.50%) HP1237 (57.80%)	Pyrimidine Biosynthesis	Parkhill_00
CTPS1	CTP synthase (NH3)	[c] : atp + nh4 + utp --> adp + ctp + (2) h + pi	EC 6.3.4.2	Cj0027	PyrG	HP0349 (62.60%)	Pyrimidine Biosynthesis	Parkhill_00
DHORD3	Dihydroorotic acid dehydrogenase (menaquinone 6)	[c] : dhor-S + mqn6 <==> mql6 + orot	EC 1.3.3.1	Cj0804	PyrD	HP1011 (47.60%)	Pyrimidine Biosynthesis	Parkhill_00
DHORTS	Dihydroorotase	[c] : dhor-S + h2o <==> cbasp + h	EC 3.5.2.3	(Cj0259 and Cj1195c)	PyrC, PyrC2	HP0581 (39.60%) HP0266 (30.10%)	Pyrimidine Biosynthesis	Parkhill_00
NDPK2	Nucleoside-diphosphate kinase (ATP:UDP)	[c] : atp + udp <==> adp + utp	EC 2.7.4.6	Cj0332c	Ndk	HP0198 (73.30%)	Pyrimidine Biosynthesis	Parkhill_00
OMPDC	Orotidine-5'-phosphate decarboxylase	[c] : h + orot5p --> co2 + ump	EC 4.1.1.23	Cj0381c	PyrF	HP0005 (53.60%)	Pyrimidine Biosynthesis	Parkhill_00
ORPT	Orotate phosphoribosyltransferase	[c] : orot5p + ppi <==> orot + prpp	EC 2.4.2.10	Cj0233c	PyrE	HP1257 (58.40%)	Pyrimidine Biosynthesis	Parkhill_00
UMPK	UMP kinase	[c] : atp + ump <==> adp + udp	EC 2.7.4.22	Cj1274c	PyrH	HP0777 (70.00%)	Pyrimidine Biosynthesis	Parkhill_00
ACKr	Acetate kinase	[c] : ac + atp <==> actp + adp	EC 2.7.2.1	Cj0689	AckA	HP0903	Pyruvate Metabolism	Thiele_05
ACS	Acetyl-CoA synthetase	[c] : ac + atp + coa --> accoa + amp + ppi	EC 6.2.1.1	Cj1537c	AcoE	HP1045 (69.30%)	Pyruvate Metabolism	Parkhill_00
LACR	Lactate racemase	[c] : lac-L <==> lac-D	EC 5.1.2.1				Pyruvate Metabolism	Thiele_05	Model assumption
LDH_D	D-lactate dehydrogenase	[c]: lac-D + nad <==> h + nadh + pyr	EC 1.1.1.27	Cj1167	Ldh		Pyruvate Metabolism	Parkhill_00
MALDDH	Malate decarboxylating oxidoreductase decarboxylating	[c]: mal-D + nad --> co2 + nadh + pyr	EC 1.1.1.83				Pyruvate Metabolism	Feist_07	Model assumption
MDH	Malate hydrogenase (decarboxylating, nadp)	[c] : mal-L + nadp <==> co2 + nadph + pyr	EC 1.1.1.40	Cj1287c	Mez		Pyruvate Metabolism	Parkhill_00, Velayudhan_02
PTAr	Phosphotransacetylase	[c] : accoa + pi <==> actp + coa	EC 2.3.1.8	Cj0688	Pta	HP0905 (24.80%)	Pyruvate Metabolism	Parkhill_00
ATPS4r	ATP synthase (four protons for one ATP)	adp[c] + (4) h[e] + pi[c] <==> atp[c] + (3) h[c] + h2o[c]	EC 3.6.3.14	(Cj0105 and Cj1204c and Cj0108 and Cj0107 and Cj0936 and Cj0103 and Cj0102 and Cj0106 and Cj0104)	AtpA, AtpB, AtpC, AtpD, AtpE, AtpF, AtpG, AtpH	HP1134 (75.00%), HP0828 (57.40%), HP1131 (40.00%), HP1132 (79.50%), HP1212 (58.70%), HP1136 (31.90%), HP1137 (25.40%), HP1133 (52.80%)	Respiratory chain	Parkhill_00
BC10	Cytochrome bc1 complex (complex III)	(2) ficytcc553[c] + (2) h[c] + mql6[c] --> (2) focytcc553[c] + (4) h[e] + mqn6[c]	EC 1.10.2.2	(Cj1184c and Cj1185 and Cj1186c and Cj1153)	PetC, PetB, Pet A	HP1538 (36.40%), HP1539 (70.90%), HP1540 (56.80%), HP1217 (31.00%)	Respiratory chain	Parkhill_00, Thiele_05
CCG	Gluconate dehydrogenase cytochrome c	(2) ficytcc553[c] +glcn[c] --> (2) focytcc553[c] + 2dhglcn[c] + (2)h[e]	EC 1.1.99.3	(Cj0414 and Cj0415)			Respiratory chain	Gundogdu_07, Kelly_08	glcn, 2dhglcn dead ends
CCS	Sulfite:cytochrome c oxidoreductase	(2) ficytcc553[c] +so3[c] + h2o[c] --> (2) focytcc553[c] + so4[c] + (2) h[e]	EC 1.8.1.2	(Cj0004c and Cj0005)	SorA, SorB		Respiratory chain	Gundogdu_07, Myers_05
CYOO-HP	Cytochrome c 553 oxidase, by analogy to Hpylori	(4) focytcc553[c] + (5.98) h[c] + o2[c] --> (4) ficytcc553[c] + (2) h[e] + (1.99) h2o[c] + (0.0050) o2-[c]	EC 1.9.3.1	(Cj1487c and Cj1488 and Cj1489 and Cj1490c and Cj1153)	CcoP, CcoQ, CcoO, CcoN	HP0147 (51.20%), HP0146 (35.10%), HP0145 (66.80%), HP0144 (68.80%), HP1227 (31.00%)	Respiratory chain	Parkhill_00, Thiele_05	Charges only approximatively balanced
CYTBD	Cyanide insensitive oxidase, cytochrome cb type	(4) h[c] + o2[c] + (2) mql6[c] --> (2) h2o[c] + (4) h[e] + (2) mqn6[c]	EC 1.10.3.-	(Cj0081 and Cj0082)	CydA, CydB		Respiratory chain	Parkhill_00, Jackson_07
DMSORe	Dimethyl sulfoxide reductase Menaquinol 6	dmso[e] + mql6[c] --> dms[e] + h2o[e] + mqn6[c]	EC 1.7.2.3	(Cj0264c and Cj0265c)	TorA	HP0407 (40.90%)	Respiratory chain	Sellars_02, Reed_03
FADOX	Flavodoxin oxidase (Menaquinone)	[c] : fadh2 + mqn6 --> fad + mql6					Respiratory chain	Thiele_05	Model assumption
FDHC	Formate Dehydrogenase nad	[c]: for + nad <==> co2 + nadh	EC 1.2.1.21	(Cj1509c and Cj1510c)	FdhC, FdhB		Respiratory chain	Parkhill_00
FDHM	Formate Dehydrogenase menaquinone	for[e] + (2) h[c] + mqn6[c] --> co2[e] + h[e] + mql6[c]		(Cj1511c and Cj1510c and Cj1509c and Cj1508c)	FdhA, FdhB, FdhC, FdhD		Respiratory chain	Parkhill_00
FLDO	NAD(P)H-flavin oxidoreductase	[c] : fmnh2 + nadp --> fmn + h + nadph		Cj0559	FqrB	HP1164 (46.30%)	Respiratory chain	Parkhill_00, StMaurice_07
HYDA1	Hydrogenase (Menaquinone)	(2) h[c] + h2[e] + mqn6[c] --> (2) h[e] + mql6[c]	EC 1.12.7.2	(Cj1267c and Cj1266c and Cj1265c and Cj1264c and Cj1399c)	HydA, HydB, HydC, HydD, HydA2	HP0631 (68.20%), HP0632 (64.70%), HP0633 (41.10%), HP0634 (42.70%)	Respiratory chain	Parkhill_00, Carlone_83, Hoofman_82
LDH	L-lactate dehydrogenase	[c]: lac-L + mqn6 --> pyr + mql6		Cj1167	Ldh		Respiratory chain	Parkhill_00, Hoofman_82
NADPHQR	NADPH Quinone Reductase	[c] : h + mqn6 + nadph --> mql6 + nadp	EC 1.6.5.5	Cj1545c	MdaB	HP0630 (65.10%)	Respiratory chain	Parkhill_00
NDH-1	NADH dehydrogenase (menaquinone) (complex I)	(3) h[c] + mqn6[c] + nadph[c] --> (2) h[e] + mql6[c] + nadp[c]	EC 1.6.99.5	(Cj1566c and Cj1567c and Cj1568c and Cj1569c and Cj1570c and Cj1571c and Cj1572c and Cj1573c and Cj1576c and Cj1577c and Cj1578c and Cj1579c)	NuoN, NuoM, NuoL, NuoK, NuoJ, NuoI, NuoH, NuoG, NuoD, NuoC, NuoB, NuoA	HP1260 (43.10%), HP1261 (80.00%), HP1262 (44.20%), HP1263 (60.60%), HP1266 (36.30%), HP1267 (55.20%), HP1268 (49.50%), HP1269 (40.60%), HP1270 (45.80%), HP1271 (55.10%), HP1272 (40.10%), HP1273 (35.30%)	Respiratory chain	Parkhill_00, Smith_00
NO2R	Nitrite Reductase Menaquinol 6	(2) h[c] + (3) mql6[c] + no2[c] --> (2) h2o[c] + (3) mqn6[c] + nh4[c]		(Cj1357c and Cj1358c)	NrfA, NrfH		Respiratory chain	Pittman_07
NO3R	Nitrate reductase Menaquinol 6	(2) h[c] + mql6[c] + no3[c] --> h2o[c] + (2) h[e] + mqn6[c] + no2[c]	EC 1.7.99.4	((Cj0780 and Cj0781 and Cj0782 and Cj0783) or (Cj0780 and Cj0783 and Cj1358c))	NapA, NapG/NrfH, NapH, NapB		Respiratory chain	Parkhill_00, Pittman_07
TMSORe	Dimethyl sulfoxide reductase Menaquinol 6	tmao[e] + mql6[c] --> tma[e] + h2o[e] + mqn6[c]	EC 1.7.2.3	(Cj0264c and Cj0265c)	TorA	HP0407 (40.90%)	Respiratory chain	Sellars_02, Reed_03
APRAUR	5-Amino-6-(5-phosphoribosylamino)uracil reductase	[c] : 5apru + h + nadph --> 5aprbu + nadp	EC 1.1.1.193	Cj1622	RibD	HP1505 (37.90%)	Riboflavin Metabolism	Parkhill_00
DB4PS	3,4-Dihydroxy-2-butanone 4-phosphate synthase	[c] : ru5p-D --> db4p + for + h		Cj0572	RibB	HP0804 (50.00%)	Riboflavin Metabolism	Parkhill_00
DHPPDA	Diaminohydroxyphosphoribosylaminopyrimidine deaminase	[c] : 25dhpp + h + h2o --> 5apru + nh4	EC 3.5.4.26	Cj1622	RibD	HP1505 (37.90%)	Riboflavin Metabolism	Parkhill_00
FMNAT	FMN adenylyltransferase	[c] : atp + fmn + h --> fad + ppi	EC 2.7.7.2	Cj0589	RibF	HP1087 (43.50%)	Riboflavin Metabolism	Parkhill_00
GTPCII	GTP cyclohydrolase II	[c] : gtp + (3) h2o --> 25dhpp + for + (2) h + ppi	EC 3.5.4.25	Cj0996	RibA	HP0802 (53.20%)	Riboflavin Metabolism	Parkhill_00
PMDPHT	Pyrimidine phosphatase	[c] : 5aprbu + h2o --> 4r5au + pi					Riboflavin Metabolism	Thiele_05	Model assumption
RBFK	Riboflavin kinase	[c] : atp + ribflv --> adp + fmn + h	EC 2.7.1.26	Cj0589	RibF	HP1087 (43.50%)	Riboflavin Metabolism	Parkhill_00
RBFSa	Riboflavin synthase	[c] : 4r5au + db4p --> dmlz + (2) h2o + pi	EC 2.5.1.9	(Cj0383c and Cj1218c)	RibC, RibE	HP0002 (67.50%), HP1574 (47.60%)	Riboflavin Metabolism	Parkhill_00
RBFSb	Riboflavin synthase	[c] : (2) dmlz --> 4r5au + ribflv	EC 2.5.1.9	(Cj0383c and Cj1218c)	RibC, RibE	HP0002 (67.50%), HP1574 (47.60%)	Riboflavin Metabolism	Parkhill_00
GHMT2r	Glycine hydroxymethyltransferase, reversible	[c] : ser-L + thf <==> gly + h2o + mlthf	EC 2.1.2.1	Cj0402	GlyA	HP0183 (68.40%)	Serine Metabolism	Parkhill_00
PGCD	Phosphoglycerate dehydrogenase	[c] : 3pg + nad --> 3php + h + nadh	EC 1.1.1.95	Cj0891c	SerA	HP0397 (50.70%), HP0096 (47.50%)	Serine Metabolism	Parkhill_00
PSERT	Phosphoserine transaminase	[c] : 3php + glu-L --> akg + pser-L	EC 2.6.1.52	Cj0326	SerC	HP0736	Serine Metabolism	Parkhill_00
PSP-D	Phosphoserine phosphatase (D-serine)	[c] : h2o + pser-D --> pi + ser-D	EC 3.1.3.3	Cj0282c	SerB	HP0652 (48.80%)	Serine Metabolism	Parkhill_00	pser-D dead end
PSP-L	Phosphoserine phosphatase (L-serine)	[c] : h2o + pser-L --> pi + ser-L	EC 3.1.3.3	Cj0282c	SerB	HP0652 (48.80%)	Serine Metabolism	Parkhill_00
SERD-L	L-Serine deaminase	[c] : ser-L --> nh4 + pyr	EC 4.3.1.17	Cj1624c	SdaA	HP0132 (53.40%)	Serine Metabolism	Parkhill_00, Velayudhan_04
ADSK	Adenylyl-sulfate kinase	[c] : aps + atp --> adp + h + paps	EC 2.7.1.25	Cj1415c	CysC		Sulfur Metabolism	Parkhill_00
ADST	Sulfate adenyl transferase	[c] : so4 + atp + h --> aps + ppi	EC 2.7.7.4	Cj1609			Sulfur Metabolism	Parkhill_00, KEGG
PAPSR	Phosphoadenylyl-sulfate reductase (thioredoxin)	[c] : paps + trdrd --> (2) h + pap + so3 + trdox	EC 1.8.4.8				Sulfur Metabolism	Thiele_05	Model assumption
SULR	Sulfite reductase (NADPH2)	[c] : (3) h2o + h2s + (3) nadp <==> (5) h + (3) nadph + so3	EC 1.8.2.2				Sulfur Metabolism	Thiele_05	Model assumption
ACONT	Aconitase	[c] : cit <==> icit	EC 4.2.1.3	Cj0835c	Acnb	HP0779 (65.80%)	TCA cycle	Parkhill_00
CS	Citrate synthase	[c] : accoa + h2o + oaa --> cit + coa + h	EC 2.3.3.1	Cj1682c	GltA	HP0026 (52.80%)	TCA cycle	Parkhill_00
FRD	Fumarate reductase	[c] : fum + mql6 --> mqn6 + succ	EC 1.3.99.1	((Cj0408 and Cj0409 and Cj0410) or (Cj0437 and Cj0438 and Cj0439))	SdhB	HP0193 (50.00%), HP0192 (62.20%), HP0191 (65.80%)	TCA cycle	Weingarten_09
FUM	Fumarase	[c] : fum + h2o <==> mal-L	EC 4.2.1.2	Cj1364c	FumC	HP1325 (76.90%)	TCA cycle	Parkhill_00, Smith_00
ICDHyr	Isocitrate dehydrogenase (NADP)	[c] : icit + nadp <==> akg + co2 + nadph	EC 1.1.1.42	Cj0531	Icd		TCA cycle	Parkhill_00
MALS	Malate synthase	[c] : accoa + glx + h2o --> coa + h + mal-L					TCA cycle	Thiele_05	Model assumption
MDH4	Malate dehydrogenase (menaquinone 6 as acceptor)	[c] : mal-L + mqn6 --> mql6 + oaa	EC 1.1.99.16	Cj0393c	Mqo	HP0086	TCA cycle	Parkhill_00
MDH-L	Malate dehydrogenase	[c] : mal-L + nad --> nadh + oaa + h	EC 1.1.1.37	Cj0532	Mdh		TCA cycle	Parkhill_00
OOR	Ferredoxin oxidoreductase	[c] : akg + coa + fmn + h --> co2 + fmnh2 + succoa	EC 1.2.7.3	(Cj0535 and Cj0536 and Cj0537 and Cj0538)	OorA, OorB, OorC, OorD		TCA cycle	Parkhill_00, Weerakoon_08
PDH2	Pyruvate dehydrogenase - FMN dependent	[c] : coa + fmn + h + pyr --> accoa + co2 + fmnh2	EC 1.2.7.1	Cj1476c	PorA, PorB, PorC, PorD	HP1108, HP1109, HP1110, HP1111	TCA cycle	Parkhill_00, Daucher_95
SUC	Succinyl-CoA synthetase	[c]: succoa + adp + pi <==> succ + atp + coa	EC 6.2.1.5	(Cj0533 and Cj0534)	SucC, SucD		TCA cycle	Parkhill_00, Daucher_95, Mendz_97
SUCDH	Succinate dehydrogenase	[c] : mqn6 + succ --> fum + mql6	EC 1.3.99.1	(Cj0408 and Cj0409 and Cj0410)	FrdA, FrdB, FrdC	HP0193 (50.00%), HP0192 (62.20%), HP0191 (65.80%)	TCA cycle	Parkhill_00
FTHFD	Formyltetrahydrofolate deformylase	[c] : 10fthf + h2o --> for + h + thf	EC 3.5.1.10	Cj0790	PurU	HP1434 (52.60%)	THF Metabolism	Parkhill_00, Weingarten_09, Smith_00
FTHFLi	Formate-tetrahydrofolate ligase	[c] : atp + for + thf --> 10fthf + adp + pi	EC 6.3.4.3	Cj0855	FolD	HP0577 (54.90%)	THF Metabolism	Parkhill_00
MTHFC	Methenyltetrahydrofolate cyclohydrolase	[c] : h2o + methf <==> 10fthf + h	EC 3.5.4.9	Cj0855	FolD	HP0577 (54.90%)	THF Metabolism	Parkhill_00
MTHFD	Methylenetetrahydrofolate dehydrogenase (NADP)	[c] : mlthf + nadp <==> methf + nadph	EC 1.5.1.5	Cj0855	FolD	HP0577 (54.90%)	THF Metabolism	Parkhill_00
MTHFR2	5,10-Methylenetetrahydrofolate reductase (NADH)	[c] : (2) h + mlthf + nadh --> 5mthf + nad	EC 1.5.1.20	Cj1202	MetF		THF Metabolism	Parkhill_00
AHMMPS	4-amino-5-hydroxymethyl-2-methylpyrimidine synthetase	[c] : (2) air + (2) h2o --> (2) 4ahmmp + (2) gcald + o2 + (2) pi		Cj0453	ThiC		Thiamine Biosynthesis	Parkhill_00
HMPK1	Hydroxymethylpyrimidine kinase (ATP)	[c] : 4ahmmp + atp --> 4ampm + adp + h	EC 2.7.1.49	Cj1082c	ThiD	HP0844 (43.40%)	Thiamine Biosynthesis	Parkhill_00
PMPK	Phosphomethylpyrimidine kinase	[c] : 4ampm + atp --> 2mahmp + adp	EC 2.7.4.7	Cj1082c	ThiD	HP0844 (43.40%)	Thiamine Biosynthesis	KEGG
THZPSN	Thiazole phosphate synthesis	[c]: atp + cys-L + dxyl5p + tyr-L --> 4hba + 4mpetz + ala-L + amp + co2 + h2o + h + ppi		(Cj1046c and Cj0240 and Cj1044c and Cj1045c)	ThiF, iscS, ThiG, ThiH	HP0814 (34.20%)	Thiamine Biosynthesis	Parkhill_00, Feist_07	Reactions pooled together
TMPKr	Thiamine-phosphate kinase	[c] : atp + thmmp <==> adp + thmpp	EC 2.7.4.16	Cj1458c	ThiL		Thiamine Biosynthesis	Parkhill_00
TMPPP	Thiamine-phosphate diphosphorylase	[c] : 2mahmp + 4mpetz + h --> ppi + thmmp	EC 2.5.1.3	Cj1081c	ThiE	HP0843 (38.90%)	Thiamine Biosynthesis	Parkhill_00, Gundogdu_07
HSDy	Homoserine dehydrogenase (NADPH)	[c] : hom-L + nadp <==> aspsa + h + nadph	EC 1.1.1.3	Cj0149c	MetL	HP0822 (53.30%)	Threonine Metabolism	Parkhill_00
HSK	Homoserine kinase	[c] : atp + hom-L --> adp + h + phom	EC 2.7.1.39	Cj0134	ThrB	HP1050 (51.60%)	Threonine Metabolism	Parkhill_00
THRD-L	L-Threonine deaminase	[c] : thr-L --> 2obut + nh4	EC 4.3.1.19	Cj0828c	ilvA		Threonine Metabolism	Parkhill_00
THRS	Threonine synthase	[c] : h2o + phom --> pi + thr-L	EC 4.2.3.1	Cj0812	ThrC	HP0098 (43.50%)	Threonine Metabolism	Parkhill_00
ACt2r	Acetate reversible transport via proton symport	ac[e] + h[e] <==> ac[c] + h[c]					Transport	Mendz_97
ADNt2	Adenosine transport in via proton symport	adn[e] + h[e] --> adn[c] + h[c]					Transport	Thiele_05
AKGt2r	2-Oxoglutarate reversible transport via symport	akg[e] + h[e] <==> akg[c] + h[c]		Cj1619	KgtP	HP1091 (49.90%)	Transport	Parkhill_00
ALAt2	L-Alanine transport in via proton symport	ala-L[e] + h[e] --> ala-L[c] + h[c]		Cj0903c	DagA	HP0942 (33.60%)	Transport	Parkhill_00
ALAt4	L-alanine-Sodium symporter	ala-L[e] + na1[e] --> ala-L[c] + na1[c]		Cj0903c	DagA	HP0942 (33.60%)	Transport	Parkhill_00
ARGt2r	L-Arginine reversible transport via proton symport	arg-L[e] + h[e] <==> arg-L[c] + h[c]					Transport	Leach_97, Reed_03
ASNt2	L-Asparagine transport in via proton symport	asn-L[e] + h[e] --> asn-L[c] + h[c]		(Cj0088 or Cj0671)	DcuA, DcuB	HP0724 (61.00%)	Transport	Parkhill_00
ASPabc	L-Aspartate transport via ABC system	atp[c] + asp-L[e] + h2o[c] --> adp[c] + asp-L[c]+ h[c] + pi[c]		Cj0921c	Peb1a		Transport	Gundogdu_07, Leon-Kempis_06
ASPt2_2	L-Aspartate transport via proton symport (2 H)	asp-L[e] + (2) h[e] --> asp-L[c] + (2) h[c]		Cj1192	DctA		Transport	Parkhill_00
ASPt2r	L-Aspartate reversible transport via proton symport	asp-L[e] + h[e] <==> asp-L[c] + h[c]		(Cj0088 or Cj0671)	DcuA, DcuB	HP0724 (61.00%)	Transport	Parkhill_00
CITt7	Citrate transport via succinate antiport	cit[e] + succ[c] --> cit[c] + succ[e]		Cj0203			Transport	Parkhill_00, Line_10, Reed_03
CO2t	CO2 transporter via diffusion	co2[e] <==> co2[c]					Transport	Thiele_05
CYSabc	L-Cysteine transport via ABC system	atp[c] + cys-L[e] + h2o[c] --> adp[c] + cys-L[c] + h[c] + pi[c]		Cj0982c	CjaA	HP1172 (56.10%)	Transport	Parkhill_00, Muller_05
DALAt2	D-Alanine transport via proton symport	ala-D[e] + h[e] --> ala-D[c] + h[c]		Cj0903c	DagA	HP0942 (33.60%)	Transport	Parkhill_00
DSERt2	D-serine transport via proton symport	h[e] + ser-D[e] --> h[c] + ser-D[c]		Cj0903c	DagA	HP0942 (33.60%)	Transport	Parkhill_00
FE2abc	Iron (II) transport via ABC system	atp[c] + fe2[e] + h2o[c] --> adp[c] + fe2[c] + h[c] + pi[c]		Cj1398	FeoB	HP0687 (50.50%)	Transport	Parkhill_00
FE3abc	iron (III) transport via ABC system	atp[c] + fe3[e] + h2o[c] --> adp[c] + fe3[c] + h[c] + pi[c]		(Cj0175c and Cj0174c and Cj0173c)	CfbpA, CfbpB, CfbpC		Transport	Parkhill_00
FEDCabc	Iron (III) dicitrate transport via ABC system	atp[c] + (2) cit[e] + fe3[e] + h2o[c] --> adp[c] + (2) cit[c] + fe3[c] + h[c] + pi[c]		(Cj0755 or Cj1614 or (Cj0615 and Cj1616))	FecA, FecD, FecE	HP0686 (23.40%), HP0807 (21.60%), HP0889 (31.20%), HP0888 (32.90%), HP1400	Transport	Parkhill_00, Gundogdu_07
FORt	Formate transport via diffusion	for[e] <==> for[c]					Transport	Mohammed_04
FUMt2_2	Fumarate transport via proton symport (2 H)	fum[e] + (2) h[e] --> fum[c] + (2) h[c]		Cj1192	DctA		Transport	Parkhill_00
GALt2	D-Galactose transport in via proton symport	gal[e] + h[e] --> gal[c] + h[c]		Cj0486	GluP	HP1174 (32.60%)	Transport	Parkhill_00
GLCt2	D-Glucose transport in via proton symport	glc-D[e] + h[e] --> glc-D[c] + h[c]		Cj0486	GluP	HP1174 (32.60%)	Transport	Parkhill_00	glc-D[c] dead end
GLNabc	L-Glutamine transport via ABC system	atp[c] + gln-L[e] + h2o[c] --> adp[c] + gln-L[c] + h[c] + pi[c]		(Cj0467 and Cj0468 and Cj0469)	GlnH, GlnP, GlnQ	HP1169 (45.3%), HP1170 (49.30%), HP1171 (61.40%)	Transport	Parkhill_00
GLUabc	L-Glutamate transport via ABC system	atp[c] + glu-L[e] + h2o[c] --> adp[c] + glu-L[c] + h[c] + pi[c]		Cj0921c	Peb1a		Transport	Gundogdu_07, Leon-Kempis_06
GLYt2	Glycine transport in via proton symport	gly[e] + h[e] --> gly[c] + h[c]		Cj0903c	DagA	HP0942 (33.60%)	Transport	Parkhill_00
H2CO3TP	H2CO3 transport	h2co3[e] <==> h2co3[c]					Transport	Thiele_05
H2Ot	H2O transport via diffusion	h2o[e] <==> h2o[c]					Transport	Thiele_05
HISabc	L-Histidine transport via ABC system	atp[c] + h2o[c] + his-L[e] --> adp[c] + h[c] + his-L[c] + pi[c]					Transport	Leach_97
HYXNt	Hypoxanthine transport	hxan[e] <==> hxan[c]					Transport	Thiele_05
ILEabc	L-Isoleucine transport via ABC system	atp[c] + h2o[c] + ile-L[e] --> adp[c] + h[c] + ile-L[c] + pi[c]					Transport	Leach_97
LEUabc	L-Leucine transport via ABC system	atp[c] + h2o[c] + leu-L[e] --> adp[c] + h[c] + leu-L[c] + pi[c]					Transport	Leach_97
L-LACt2r	L-Lactate reversible transport via proton symport	h[e] + lac-L[e] <==> h[c] + lac-L[c]		Cj0076c	LctP	HP0141 (61.20%), HP0140 (60.60%)	Transport	Parkhill_00
LYSt2r	L-Lysine reversible transport via proton symport	h[e] + lys-L[e] <==> h[c] + lys-L[c]					Transport	Leach_97
MALDt2	D-Malate transport via proton symport (2 H)	(2) h[e] + mal-D[e] --> (2) h[c] + mal-D[c]					Transport	Line_10
MALt2_2	L-Malate transport via proton symport (2 H)	(2) h[e] + mal-L[e] --> (2) h[c] + mal-L[c]		Cj1192	DctA		Transport	Parkhill_00
MALt2r	L-Malate reversible transport via proton symport	h[e] + mal-L[e] <==> h[c] + mal-L[c]		(Cj0088 or Cj0671)	DcuA, DcuB	HP0724 (61.00%)	Transport	Parkhill_00
METabc	L-Methionine transport via ABC system	atp[c] + h2o[c] + met-L[e] --> adp[c] + h[c] + met-L[c] + pi[c]					Transport	Leach_97
NARK	Nitrite transport	no2[c] --> no2[e]					Transport	Thiele_05
NAt3-1	Sodium proton antiporter (H:NA is 1:1)	h[e] + na1[c] <==> h[c] + na1[e]		(Cj1684c or Cj1655c)	NhaA, NapA	HP1183 (35.9%), HP1552 (41.00%)	Transport	Parkhill_00
NH4t2r	Ammonia transport in via proton symport	nh4[e] <==> nh4[c]					Transport	Thiele_05
NO3t2	Nitrate transport in via proton symport, in	h[e] + no3[e] --> h[c] + no3[c]					Transport	Thiele_05
NO3t3	Nitrate transport out via proton antiport, out	h[e] + no3[c] --> h[c] + no3[e]					Transport	Thiele_05
NOt	Nitric oxide transport	no[e] <==> no[c]					Transport	Thiele_05
O2t	O2 transport (diffusion)	o2[e] <==> o2[c]					Transport	Thiele_05
PHEt2r	L-Phenylalanine reversible transport via proton symport	h[e] + phe-L[e] <==> h[c] + phe-L[c]					Transport	Leach_97
PIabc	Phosphate transport via ABC system	atp[c] + h2o[c] + pi[e] --> adp[c] + h[c] + (2) pi[c]		(Cj0613 and Cj0614 and Cj0615 and Cj0616)	PstS, PstC, PstA, PstB		Transport	Parkhill_00
PIMEtr	Pimelate transport, reversible	pime[e] <==> pime[c]					Transport	Thiele_05	Model assumption
PIt2r	Phosphate reversible transport via symport	h[e] + pi[e] <==> h[c] + pi[c]		Cj1194	PitB	HP1491 (32.70%)	Transport	Parkhill_00
PROt2r	L-Proline reversible transport via proton symport	h[e] + pro-L[e] <==> h[c] + pro-L[c]		Cj0250c	ProP	HP0936 (50.90%)	Transport	Parkhill_00
PROt4	Proline transporter	na1[e] + pro-L[e] --> na1[c] + pro-L[c]		Cj1502c	PutP	HP0055 (74.90%)	Transport	Parkhill_00
PYRt2r	Pyruvate reversible transport via proton symport	h[e] + pyr[e] <==> h[c] + pyr[c]					Transport	Line_10
RIBFLVt2	Riboflavin transport in via proton symport	h[e] + ribflv[e] --> h[c] + ribflv[c]					Transport	Crossley_07
SERt2	L-Serine reversible transport via proton symport	h[e] + ser-L[e] <==> h[c] + ser-L[c]		Cj1625c	SdaC	HP0133 (42.00%)	Transport	Parkhill_00, Velayudhan_04
SERt4	L-Serine via sodium symport	na1[e] + ser-L[e] --> na1[c] + ser-L[c]					Transport	Parkhill_00, Velayudhan_04
SUCCt2	Succinate transport via proton symport	h[e] + succ[e] <==> h[c] + succ[c]		(Cj0088 or Cj0671)	DcuA, DcuB	HP0724 (61.00%)	Transport	Parkhill_00
SUCCt2_2	Succinate transport via proton symport (2 H)	(2) h[e] + succ[e] --> (2) h[c] + succ[c]		Cj1192	DctA		Transport	Parkhill_00
SUCFUMti	Succinate:fumarate antiporter	fum[e] + succ[c] <==> fum[c] + succ[e]		(Cj0088 or Cj0671)	DcuA, DcuB	HP0724 (61.00%)	Transport	Parkhill_00, Kelly_08
SULabc	Sulfate transport via ABC system	atp[c] + h2o[c] + so4[e] --> adp[c] + h[c] + pi[c] + so4[c]					Transport	Thiele_05
THRt4	L- threonine via sodium symport	na1[e] + thr-L[e] --> na1[c] + thr-L[c]					Transport	Leach_97, Velayudhan_04
TRPt2r	L-Tryptophan reversible transport via proton symport	h[e] + trp-L[e] <==> h[c] + trp-L[c]					Transport	Thiele_05, Reed_03
TYRt2r	L-Tyrosine reversible transport via proton symport	h[e] + tyr-L[e] <==> h[c] + tyr-L[c]					Transport	Leach_97
URAt2	Uracil transport in via proton symport	h[e] + ura[e] --> h[c] + ura[c]					Transport	Thiele_05
UREAt	Urea transport via facilitate diffusion	urea[e] <==> urea[c]					Transport	Kelly_08
VALabc	L-Valine transport via ABC system	atp[c] + h2o[c] + val-L[e] --> adp[c] + h[c] + pi[c] + val-L[c]					Transport	Leach_97
ANPRT	Anthranilate phosphoribosyltransferase	[c] : anth + prpp --> ppi + pran	EC 2.4.2.18	Cj0346	TrpD	HP1280 (33.20%), HP1281 (34.60%)	Tryptophan Biosynthesis	Parkhill_00
ANS	Anthranilate synthase	[c] : chor + gln-L --> anth + glu-L + h + pyr	EC 4.1.3.27	Cj0345	TrpE	HP1282 (35.60%)	Tryptophan Biosynthesis	Parkhill_00
ANS2	Anthranilate synthase 2	[c] : chor + nh4 --> anth + h + h2o + pyr	EC 4.1.3.27	Cj0345	TrpE	HP1282 (35.60%)	Tryptophan Biosynthesis	Parkhill_00
IGPS	Indole-3-glycerol-phosphate synthase	[c] : 2cpr5p + h --> 3ig3p + co2 + h2o	EC 4.1.1.48	Cj0498	TrpC	HP1279 (N term, 37.60%))	Tryptophan Biosynthesis	Parkhill_00
PRAIi	Phosphoribosylanthranilate isomerase (irreversible)	[c] : pran --> 2cpr5p	EC 5.3.1.24	Cj0347	TrpF	HP1279 (C-term, 38.20%)	Tryptophan Biosynthesis	Parkhill_00
TRPS1	Tryptophan synthase (indoleglycerol phosphate)	[c] : 3ig3p + ser-L --> g3p + h2o + trp-L	EC 4.2.1.20	(Cj0348 and Cj0349)	TrpA, TrpB	HP1277 (30.30%), HP1278 (56.40%)	Tryptophan Biosynthesis	Parkhill_00
TRPS2	Tryptophan synthase (indole)	[c] : indole + ser-L --> h2o + trp-L	EC 4.2.1.20	(Cj0348 and Cj0349)	TrpA, TrpB	HP1277 (30.30%), HP1278 (56.40%)	Tryptophan Biosynthesis	Parkhill_00
TRPS3	Tryptophan synthase (indoleglycerol phosphate)	[c] : 3ig3p --> g3p + indole	EC 4.2.1.20	(Cj0348 and Cj0349)	TrpA, TrpB	HP1277 (30.30%), HP1278 (56.40%)	Tryptophan Biosynthesis	Parkhill_00
PPND	Prephenate dehydrogenase	[c] : nad + pphn --> 34hpp + co2 + nadh	EC 1.3.1.12	Cj0130	TyrA	HP1380 (45.30%)	Tyrosine Biosynthesis	Parkhill_00
TYRTA	Tyrosine transaminase	[c] : akg + tyr-L <==> 34hpp + glu-L	EC 2.6.1.1	Cj0762c	AspB	HP0672 (57.50%)	Tyrosine Biosynthesis	Parkhill_00, Guccione_08
HBZOPT	Hydroxybenzoate octaprenyltransferase	[c] : 4hbz + octdp --> 3ophb + ppi	EC 2.5.1.-	Cj0164c	UbiA	HP1360 (51.20%)	Others	Parkhill_00	4hbz dead end
OMBZLM	2-Octaprenyl-6-methoxy-benzoquinol methylase	[c] : 2ombzl + amet --> 2ommbl + ahcys + h	EC 2.1.1.-	Cj0324	UbiE	HP1483 (50.40%)	Others	Parkhill_00	2ombzl, 2ommbl dead ends
OPHBDC	Octaprenyl-hydroxybenzoate decarboxylase	[c] : 3ophb + h --> 2oph + co2	EC 4.1.1.-	Cj0546	UbiD	HP0396	Others	Gundogdu_07	2oph dead end
ARGSL	Argininosuccinate lyase	[c] : argsuc <==> arg-L + fum	EC 3.5.3.1	Cj0931c	ArgH		Urea cycle	Parkhill_00
OCBTi	Ornithine carbamoyltransferase, irreversible	[c] : cbp + orn --> citr-L + h + pi	EC 4.3.2.1	Cj0994c	ArgF		Urea cycle	Parkhill_00
UREAc	Urea carboxylase	[c]: urea + hco3 +atp --> adp + pi+ h + allo	EC 2.1.3.3	Cj1541	Uca		Urea cycle	Kelly_08
UREAh	Allophanate hydrolase	[c]: allo + (3) h2o + h --> (2) nh4 + (2) hco3		(Cj1542 and Cj1543)			Urea cycle	Gundogdu_07, Kelly_08
ARGSS	Argininosuccinate synthase	[c] : asp-L + atp + citr-L --> amp + argsuc + h + ppi		Cj0665c	ArgG		Urea Cycle	Parkhill_00
ACLS	Acetolactate synthase	[c]: h + (2) pyr --> alac-S + co2	EC 2.2.1.6	(Cj0574 and Cj0575)	IlvI, IlvH		Valine Metabolism	Parkhill_00
DHAD1	Dihydroxy acid dehydratase (2,3-dihydroxy-3-methylbutanoate)	[c]: 23dhmb --> 3mob + h2o	EC 4.2.1.9	Cj0013	IlvD		Valine Metabolism	Parkhill_00
KARA1i	Acetohydroxy acid isomeroreductase	[c] : alac-S + h + nadph --> 23dhmb + nadp	EC 1.1.1.86	Cj0632	IlvC	HP0330 (52.60%)	Valine Metabolism	Parkhill_00
VALTA	Valine transaminase	[c] : akg + val-L <==> 3mob + glu-L	EC 2.6.1.42	Cj0269c	IlvE	HP1468 (33.20%)	Valine Metabolism	Parkhill_00
Biomass_HP	Biomass	(0.05) 5mthf[c] + (0.0084) lps_HP[c] + (0.00005) accoa[c] + (0.326) lys-L[c] + (0.488) ala-L[c] + (0.146) met-L[c] + (0.001) amp[c] + (0.000006) mqn6[c] + (0.281) arg-L[c] + (0.00215) nad[c] + (0.229) asn-L[c] + (0.00005) nadh[c] + (0.229) asp-L[c] + (0.00013) nadp[c] + (45.7318) atp[c] + (0.0004) nadph[c] + (0.000006) btn[c] + (0.0748946) pe_HP[c] + (0.027907) clpn_HP[c] + (0.0276) peptido_EC[c]…						Thiele_05	Biomass of H. pylori + pydx5p

## Sheet: compounds
Metabolite Abbreviation	Name	Formula	Charge
10fthf	10-Formyltetrahydrofolate	C20H21N7O7	-2
12dgr_HP	1,2-Diacylglycerol, Helicobacter pylori specific	C36H68O5	0
13dpg	3-Phospho-D-glyceroyl phosphate	C3H4O10P2	-4
1p3h5c	L-1-Pyrroline-3-hydroxy-5-carboxylate	C5H6N1O3	-1
1pyr5c	1-Pyrroline-5-carboxylate	C5H6N1O2	-1
23dhdp	2,3-Dihydrodipicolinate	C7H5N1O4	-2
23dhmb	(R)-2,3-Dihydroxy-3-methylbutanoate	C5H9O4	-1
23dhmp	(R)-2,3-Dihydroxy-3-methylpentanoate	C6H11O4	-1
25aics	(S)-2-[5-Amino-1-(5-phospho-D-ribosyl)imidazole-4-carboxamido]succinate	C13H15N4O12P1	-4
25dhpp	2,5-Diamino-6-hydroxy-4-(5'-phosphoribosylamino)-pyrimidine	C9H14N5O8P1	-2
26dap-LL	LL-2,6-Diaminoheptanedioate	C7H14N2O4	0
26dap-M	meso-2,6-Diaminoheptanedioate	C7H14N2O4	0
2ahbut	(S)-2-Aceto-2-hydroxybutanoate	C6H9O4	-1
2ahhmd	2-Amino-4-hydroxy-6-hydroxymethyl-7,8-dihydropteridine diphosphate	C7H8N5O8P2	-3
2ahhmp	2-Amino-4-hydroxy-6-hydroxymethyl-7,8-dihydropteridine	C7H9N5O2	0
2cpr5p	1-(2-Carboxyphenylamino)-1-deoxy-D-ribulose 5-phosphate	C12H13N1O9P1	-3
2dda7p	2-Dehydro-3-deoxy-D-arabino-heptonate 7-phosphate	C7H10O10P1	-3
2dhglcn	2-Dehydro-D-gluconate	C6H9O7	-1
2dhp	2-Dehydropantoate	C6H9O4	-1
2dmmq6	2-Demethylmenaquinone 8	C40H54O2	0
2ippm	2-Isopropylmaleate	C7H8O4	-2
2mahmp	2-Methyl-4-amino-5-hydroxymethylpyrimidine diphosphate	C6H8N3O7P2	-3
2me4p	2-C-methyl-D-erythritol 4-phosphate	C5H11O7P1	-2
2mecdp	2-C-methyl-D-erythritol 2,4-cyclodiphosphate	C5H10O9P2	-2
2obut	2-Oxobutanoate	C4H5O3	-1
2ombzl	2-Octaprenyl-6-methoxy-1,4-benzoquinol	C47H72O3	0
2ommbl	2-Octaprenyl-3-methyl-6-methoxy- 1,4-benzoquinol	C48H74O3	0
2oph	2-Octaprenylphenol	C46H70O1	0
2p4c2me	2-phospho-4-(cytidine 5'-diphospho)-2-C-methyl-D-erythritol	C14H22N3O17P3	-4
2pg	D-Glycerate 2-phosphate	C3H4O7P1	-3
2shchc	2-Succinyl-6-hydroxy-2,4-cyclohexadiene-1-carboxylate	C11H10O6	-2
34hpp	3-(4-Hydroxyphenyl)pyruvate	C9H7O4	-1
3c2hmp	3-Carboxy-2-hydroxy-4-methylpentanoate	C7H10O5	-2
3c3hmp	3-Carboxy-3-hydroxy-4-methylpentanoate	C7H10O5	-2
3c4mop	3-Carboxy-4-methyl-2-oxopentanoate	C7H8O5	-2
3dhq	3-Dehydroquinate	C7H9O6	-1
3dhsk	3-Dehydroshikimate	C7H7O5	-1
3hoctaACP	R-3-hydroxy-octadecanoic-ACP	C29H55N2O9P1R1S1	-1
3hpalmACP	R-3-hydroxy-palmitoyl-ACP	C27H51N2O9P1R1S1	-1
3ig3p	C'-(3-Indolyl)-glycerol 3-phosphate	C11H12N1O6P1	-2
3mob	3-Methyl-2-oxobutanoate	C5H7O3	-1
3mop	(S)-3-Methyl-2-oxopentanoate	C6H9O3	-1
3ophb	3-Octaprenyl-4-hydroxybenzoate	C47H69O3	-1
3pg	3-Phospho-D-glycerate	C3H4O7P1	-3
3php	3-Phosphohydroxypyruvate	C3H2O7P1	-3
3psme	5-O-(1-Carboxyvinyl)-3-phosphoshikimate	C10H9O10P1	-4
4abz	4-Aminobenzoate	C7H6N1O2	-1
4adcho	4-amino-4-deoxychorismate	C10H10N1O5	-1
4ahmmp	4-Amino-5-hydroxymethyl-2-methylpyrimidine	C6H9N3O1	0
4ampm	4-Amino-2-methyl-5-phosphomethylpyrimidine	C6H8N3O4P1	-2
4c2me	4-(cytidine 5'-diphospho)-2-C-methyl-D-erythritol	C14H23N3O14P2	-2
4h2oglt	4-Hydroxy-2-oxoglutarate	C5H4O6	-2
4hba	4-Hydroxy-benzyl alcohol	C7H8O2	0
4hbz	4-Hydroxybenzoate	C7H5O3	-1
4hglusa	L-4-Hydroxyglutamate semialdehyde	C5H9N1O4	0
4hpro-LT	trans-4-Hydroxy-L-proline	C5H9N1O3	0
4mop	4-Methyl-2-oxopentanoate	C6H9O3	-1
4mpetz	4-Methyl-5-(2-phosphoethyl)-thiazole	C6H8N1O4P1S1	-2
4pasp	4-Phospho-L-aspartate	C4H6N1O7P1	-2
4per	4-Phospho-D-erythronate	C4H6O8P1	-3
4ppan	D-4'-Phosphopantothenate	C9H15N1O8P1	-3
4ppcys	N-((R)-4-Phosphopantothenoyl)-L-cysteine	C12H20N2O9P1S1	-3
4r5au	4-(1-D-Ribitylamino)-5-aminouracil	C9H16N4O6	0
5aizc	5-amino-1-(5-phospho-D-ribosyl)imidazole-4-carboxylate	C9H11N3O9P1	-3
5aop	5-Amino-4-oxopentanoate	C5H9N1O3	0
5aprbu	5-Amino-6-(5'-phosphoribitylamino)uracil	C9H15N4O9P1	-2
5apru	5-Amino-6-(5'-phosphoribosylamino)uracil	C9H13N4O9P1	-2
5caiz	5-phosphoribosyl-5-carboxyaminoimidazole	C9H11N3O9P1	-3
5mta	5-Methylthioadenosine	C11H15N5O3S1	0
5mthf	5-Methyltetrahydrofolate	C20H24N7O6	-1
5mtr	5-Methylthio-D-ribose	C6H12O4S1	0
8aonn	8-Amino-7-oxononanoate	C9H17N1O3	0
ac	Acetate	C2H3O2	-1
acACP	Acetyl-ACP	C13H23N2O8P1R1S1	-1
acald	Acetaldehyde	C2H4O1	0
accoa	Acetyl-CoA	C23H34N7O17P3S1	-4
acg5p	N-Acetyl-L-glutamyl 5-phosphate	C7H9N1O8P1	-3
acg5sa	N-Acetyl-L-glutamate 5-semialdehyde	C7H10N1O4	-1
acgam1p	N-Acetyl-D-glucosamine 1-phosphate	C8H14N1O9P1	-2
acglu	N-Acetyl-L-glutamate	C7H9N1O5	-2
achms	O-Acetyl-L-homoserine	C6H11N1O4	0
acmam	N-Acetyl-D-muramoate	C11H18N1O8	-1
acmama	N-Acetyl-D-muramoyl-L-alanine	C14H23N2O9	-1
acorn	N-acetyl-L-ornithine	C7H14N2O3	0
ACP	acyl carrier protein	C11H21N2O7P1R1S1	-1
acser	O-Acetyl-L-serine	C5H9N1O4	0
actACP	Acetoacetyl-ACP	C15H25N2O9P1R1S1	-1
actp	Acetyl phosphate	C2H3O5P1	-2
ade	Adenine	C5H5N5	0
adn	Adenosine	C10H13N5O4	0
adp	ADP	C10H12N5O10P2	-3
adphep7p-L,D	ADP-L-glycero-D-manno-heptose-7-phosphate	C17H24N5O19P3	-4
adphep-D,D	ADP-D-glycero-D-manno-heptose	C17H25N5O16P2	-2
adphep-L,D	ADP-L-glycero-D-manno-heptose	C17H25N5O16P2	-2
agm	Agmatine	C5H16N4	2
ahcys	S-Adenosyl-L-homocysteine	C14H20N6O5S1	0
ahdt	2-Amino-4-hydroxy-6-(erythro-1,2,3-trihydroxypropyl)dihydropteridine triphosphate	C9H13N5O13P3	-3
aicar	5-Amino-1-(5-Phospho-D-ribosyl)imidazole-4-carboxamide	C9H13N4O8P1	-2
air	5-amino-1-(5-phospho-D-ribosyl)imidazole	C8H12N3O7P1	-2
akg	2-Oxoglutarate	C5H4O5	-2
alaala	D-Alanyl-D-alanine	C6H12N2O3	0
ala-B	beta-Alanine	C3H7N1O2	0
alac-S	(S)-2-Acetolactate	C5H7O4	-1
ala-D	D-Alanine	C3H7N1O2	0
ala-L	L-Alanine	C3H7N1O2	0
allo	Allophanate	C2H3N2O3	-1
amet	S-Adenosyl-L-methionine	C15H23N6O5S1	1
amob	S-Adenosyl-4-methylthio-2-oxobutanoate	C15H19N5O6S1	0
amopbut-L	2-Amino-3-oxo-4-phosphonooxybutyrate	C4H6N1O7P1	-2
amp	AMP	C10H12N5O7P1	-2
anth	Anthranilate	C7H6N1O2	-1
aopp	1-amino-propan-2-one-3-phosphate	C3H7N1O5P1	-1
aps	Adenosine 5'-phosphosulfate	C10H12N5O10P1S1	-2
ara5p	D-Arabinose 5-phosphate	C5H9O8P1	-2
arg-L	L-Arginine	C6H15N4O2	1
argsuc	N(omega)-(L-Arginino)succinate	C10H17N4O6	-1
asn-L	L-Asparagine	C4H8N2O3	0
asp-L	L-Aspartate	C4H6N1O4	-1
aspsa	L-Aspartate 4-semialdehyde	C4H7N1O3	0
atp	ATP	C10H12N5O13P3	-4
btn	Biotin	C10H15N2O3S1	-1
c190cACP	19 carbon cyclopropane-ACP	C30H55N2O8P1R1S1	-1
cbasp	N-Carbamoyl-L-aspartate	C5H6N2O5	-2
cbp	Carbamoyl phosphate	C1H2N1O5P1	-2
cbptrc	N-Carbamoylputrescine	C5H15N3O1	2
cbspmd	Carboxyspermidine	C8H21N3O2	2
cdp	CDP	C9H12N3O11P2	-3
cdpdag_HP	CDP-Diacylglycerol, Helicobacter pylori specific	C45H79N3O15P2	-2
chor	Chorismate	C10H8O6	-2
cit	Citrate	C6H5O7	-3
citr-L	L-Citrulline	C6H13N3O3	0
clpn_HP	Cardiolipin, Helicobacter pylori specific	C75H140O17P2	-2
cmp	CMP	C9H12N3O8P1	-2
cmpkdo	CMP-3-deoxy-D-manno-octulosonate	C17H24N3O15P1	-2
co2	CO2	C1O2	0
coa	Coenzyme A	C21H32N7O16P3S1	-4
core_lps_hp	Core oligosaccharide plus lipidA , Helicobacter pylori specific	C129H237N2O62P2	1
cpppg1	Coproporphyrinogen I	C36H40N4O8	-4
cpppg3	Coproporphyrinogen III	C36H40N4O8	-4
ctp	CTP	C9H12N3O14P3	-4
cys-L	L-Cysteine	C3H7N1O2S1	0
cyst-L	L-Cystathionine	C7H14N2O4S1	0
cytd	Cytidine	C9H13N3O5	0
dad-2	Deoxyadenosine	C10H13N5O3	0
dadp	dADP	C10H12N5O9P2	-3
damp	dAMP	C10H12N5O6P1	-2
dann	7,8-Diaminononanoate	C9H21N2O2	1
datp	dATP	C10H12N5O12P3	-4
db4p	3,4-dihydroxy-2-butanone 4-phosphate	C4H7O6P1	-2
dcamp	N6-(1,2-Dicarboxyethyl)-AMP	C14H14N5O11P1	-4
dcdp	dCDP	C9H12N3O10P2	-3
dcmp	dCMP	C9H12N3O7P	-2
dctp	dCTP	C9H12N3O13P3	-4
dcyt	Deoxycytidine	C9H13N3O4	0
dgdp	dGDP	C10H12N5O10P2	-3
dgmp	dGMP	C10H12N5O7P1	-2
dgsn	Deoxyguanosine	C10H13N5O4	0
dgtp	dGTP	C10H12N5O13P3	-4
dhap	Dihydroxyacetone phosphate	C3H5O6P1	-2
dhf	7,8-Dihydrofolate	C19H19N7O6	-2
dhna	1,4-Dihydroxy-2-naphthoate	C11H7O4	-1
dhnpt	2-Amino-4-hydroxy-6-(D-erythro-1,2,3-trihydroxypropyl)-7,8-dihydropteridine	C9H14N5O4	1
dhor-S	(S)-Dihydroorotate	C5H5N2O4	-1
dhpmp	Dihydroneopterin monophosphate	C9H13N5O7P1	-1
dhpt	Dihydropteroate	C14H13N6O3	-1
dhptd	4,5-dihydroxy-2,3-pentanedione	C5H8O4	0
dmlz	6,7-Dimethyl-8-(1-D-ribityl)lumazine	C13H18N4O6	0
dmpp	Dimethylallyl diphosphate	C5H9O7P2	-3
dms	Dimethyl-sulfide	C2H6S1	0
dmso	Dimethyl-sulfoxide	C2H6O1S1	0
dnad	Deamino-NAD+	C21H24N6O15P2	-2
dpcoa	Dephospho-CoA	C21H33N7O13P2S1	-2
dtbt	Dethiobiotin	C10H17N2O3	-1
dtdp	dTDP	C10H13N2O11P2	-3
dtmp	dTMP	C10H13N2O8P1	-2
dttp	dTTP	C10H13N2O14P3	-4
dudp	dUDP	C9H11N2O11P2	-3
dump	dUMP	C9H11N2O8P1	-2
duri	Deoxyuridine	C9H12N2O5	0
dutp	dUTP	C9H11N2O14P3	-4
dxyl5p	1-deoxy-D-xylulose 5-phosphate	C5H9O7P1	-2
e4hglu	L-erythro-4-Hydroxyglutamate	C5H8N1O5	-1
e4p	D-Erythrose 4-phosphate	C4H7O7P1	-2
eig3p	D-erythro-1-Imidazol-4-yl-glycerol-3-phosphate	C6H9N2O6P1	-2
etoh	Ethanol	C2H6O1	0
f1p	D-Fructose 1-phosphate	C6H11O9P1	-2
f6p	D-Fructose 6-phosphate	C6H11O9P1	-2
fad	Flavin adenine dinucleotide	C27H31N9O15P2	-2
fadh2	Flavin adenine dinucleotide (reduced form)	C27H33N9O15P2	-2
fdp	D-Fructose 1,6-bisphosphate	C6H10O12P2	-4
fe2	Iron (II)	Fe1	2
fe3	Iron (III)	Fe1	3
fgam	N2-Formyl-N1-(5-phospho-D-ribosyl)glycinamide	C8H13N2O9P1	-2
ficytcc553	Ferricytochrome c-553	C42Fe1H54N8O6S2	3
fmn	FMN	C17H19N4O9P1	-2
fmnh2	Reduced FMN	C17H21N4O9P1	-2
focytcc553	Ferrocytochrome c-553	C42Fe1H54N8O6S2	2
for	Formate	C1H1O2	-1
fpram	2-(Formamido)-N1-(5-phospho-D-ribosyl)acetamidine	C8H15N3O8P1	-1
fprica	5-Formamido-1-(5-phospho-D-ribosyl)imidazole-4-carboxamide	C10H13N4O9P1	-2
frdp	Farnesyl diphosphate	C15H25O7P2	-3
fum	Fumarate	C4H2O4	-2
g1p	D-Glucose 1-phosphate	C6H11O9P1	-2
g3p	Glyceraldehyde 3-phosphate	C3H5O6P1	-2
g6p	D-Glucose 6-phosphate	C6H11O9P1	-2
gal	D-Galactose	C6H12O6	0
gal1p	alpha-D-Galactose 1-phosphate	C6H11O9P1	-2
gam1p	D-Glucosamine 1-phosphate	C6H13N1O8P1	-1
gam6p	D-Glucosamine 6-phosphate	C6H13N1O8P1	-1
gar	N1-(5-Phospho-D-ribosyl)glycinamide	C7H14N2O8P1	-1
gcald	Glycolaldehyde	C2H4O2	0
gdp	GDP	C10H12N5O11P2	-3
gdpddman	GDP-4-dehydro-6-deoxy-D-mannose	C16H21N5O15P2	-2
gdpfuc	GDP-L-fucose	C16H23N5O15P2	-2
gdpmann	GDP-D-mannose	C16H23N5O16P2	-2
glc-D	D-Glucose	C6H12O6	0
glcn	D-Gluconate	C6H11O7	-1
gln-L	L-Glutamine	C5H10N2O3	0
glu1sa	L-Glutamate 1-semialdehyde	C5H9N1O3	0
glu5p	L-Glutamate 5-phosphate	C5H8N1O7P1	-2
glu5sa	L-Glutamate 5-semialdehyde	C5H9N1O3	0
glu-D	D-Glutamate	C5H8N1O4	-1
glu-L	L-Glutamate	C5H8N1O4	-1
glutrna	L-Glutamyl-tRNA(Glu)	C8H13N2O5	0
glx	Glyoxylate	C2H1O3	-1
gly	Glycine	C2H5N1O2	0
glyald	D-Glyceraldehyde	C3H6O3	0
glyc	Glycerol	C3H8O3	0
glyc3p	Glycerol 3-phosphate	C3H7O6P1	-2
glyclt	Glycolate	C2H3O3	-1
gmhep17bp	D-Glycero-D-manno-heptose 1,7-bisphosphate	C7H12O13P2	-4
gmhep1p	D-Glycero-D-manno-heptose 1-phosphate	C7H13O10P1	-2
gmhep7p	D-Glycero-D-manno-heptose 7-phosphate	C7H13O10P1	-2
gmp	GMP	C10H12N5O8P1	-2
grdp	Geranyl diphosphate	C10H17O7P2	-3
gsn	Guanosine	C10H13N5O5	0
gtp	GTP	C10H12N5O14P3	-4
gua	Guanine	C5H5N5O1	0
h	H+	H1	1
h2	H2	H2	0
h2co3	carbonic acid	C1H2O3	0
h2mb4p	1-hydroxy-2-methyl-2-(E)-butenyl 4-diphosphate	C5H9O8P2	-3
h2o	H2O	H2O1	0
h2o2	Hydrogen peroxide	H2O2	0
h2s	Hydrogen sulfide	H2S1	0
hco3	Bicarbonate	H1C1O3	-1
hcys-L	L-Homocysteine	C4H9N1O2S1	0
his-L	L-Histidine	C6H9N3O2	0
hisp	L-Histidinol-phosphate	C6H11N3O4P1	-1
histd	L-Histidinol	C6H12N3O1	1
hmbil	Hydroxymethylbilane	C40H38N4O17	-8
hmfurn	4-hydroxy-5-methyl-3(2H)-furanone	C5H6O3	0
hom-L	L-Homoserine	C4H9N1O3	0
hxan	Hypoxanthine	C5H4N4O1	0
iasp	Iminoaspartate	C4H4N1O4	-1
ichor	Isochorismate	C10H8O6	-2
icit	Isocitrate	C6H5O7	-3
ile-L	L-Isoleucine	C6H13N1O2	0
imacp	3-Imidazol-4-yl-2-oxopropyl-phosphate	C6H7N2O5P1	-2
imp	IMP	C10H11N4O8P1	-2
indole	Indole	C8H7N1	0
ins	Inosine	C10H12N4O5	0
ipdp	Isopentenyl diphosphate	C5H9O7P2	-3
kdo	3-Deoxy-D-manno-2-octulosonate	C8H13O8	-1
kdo8p	3-Deoxy-D-manno-octulosonate 8-phosphate	C8H12O11P1	-3
kdolipid4_HP	KDO-lipid IV(A), Helicobacter pylori specific	C90H166N2O26P1	-3
lac-D	D-Lactate	C3H5O3	-1
lac-L	L-Lactate	C3H5O3	-1
leu-L	L-Leucine	C6H13N1O2	0
lipidA_HP	Lipid A, Helicobacter pylori specific	C82H155N2O19P1	-2
lipidX_HP	Lipid X Helicobacter pylori specific	C40H76N1O12P1	-2
lps_HP	Lipopolysacharide, Helicobacter pylori specific	C188H344N4O105P2	10
lys-L	L-Lysine	C6H15N2O2	1
malACP	Malonyl-[acyl-carrier protein]	C14H22N2O10P1R1S1	-2
malcoa	Malonyl-CoA	C24H33N7O19P3S1	-5
mal-D	D-Malate	C4H4O5	-2
mal-L	L-Malate	C4H4O5	-2
man1p	D-Mannose 1-phosphate	C6H11O9P1	-2
man6p	D-Mannose 6-phosphate	C6H11O9P1	-2
methf	5,10-Methenyltetrahydrofolate	C20H20N7O6	-1
met-L	L-Methionine	C5H11N1O2S1	0
mlthf	5,10-Methylenetetrahydrofolate	C20H21N7O6	-2
mql6	Menaquinol 6	C41H58O2	0
mqn6	Menaquinone 6	C41H56O2	0
myrsACP	Myristoyl-ACP (n-C14:0ACP)	C25H47N2O8P1R1S1	-1
na1	Sodium	Na1	1
nad	Nicotinamide adenine dinucleotide	C21H26N7O14P2	-1
nadh	Nicotinamide adenine dinucleotide - reduced	C21H27N7O14P2	-2
nadp	Nicotinamide adenine dinucleotide phosphate	C21H25N7O17P3	-3
nadph	Nicotinamide adenine dinucleotide phosphate - reduced	C21H26N7O17P3	-4
nh4	Ammonium	H4N1	1
nicrnt	Nicotinate D-ribonucleotide	C11H12N1O9P1	-2
nmn	Nicotinamide D-ribonucleotide	C11H14N2O8P1	-1
no	Nitric oxide	N1O1	0
no2	Nitrite	N1O2	-1
no3	Nitrate	N1O3	-1
o2	O2	O2	0
o2-	Superoxide anion	O2	-1
oaa	Oxaloacetate	C4H2O5	-2
ocdcaACP	Octadecanoyl-ACP (n-C18:0ACP)	C29H55N2O8P1R1S1	-1
octdp	all-trans-Octaprenyl diphosphate	C40H65O7P2	-3
octeACP	Octadecenoyl-ACP (n-C18:1ACP)	C29H53N2O8P1R1S1	-1
ohpb	2-Oxo-3-hydroxy-4-phosphobutanoate	C4H4O8P1	-3
orn	Ornithine	C5H13N2O2	1
orot	Orotate	C5H3N2O4	-1
orot5p	Orotidine 5'-phosphate	C10H10N2O11P1	-3
pa_Hp	Phosphatidic acid, Helicobacter pylori specific	C36H67O8P1	-2
palmACP	Palmitoyl-ACP (n-C16:0ACP)	C27H51N2O8P1R1S1	-1
pan4p	Pantetheine 4'-phosphate	C11H21N2O7P1S1	-2
pant-R	(R)-Pantoate	C6H11O4	-1
pap	Adenosine 3',5'-bisphosphate	C10H11N5O10P2	-4
paps	3'-Phosphoadenylyl sulfate	C10H11N5O13P2S1	-4
pdx5p	Pyridoxine-5-phosphate	C8H10N1O6P1	-2
pe_HP	Phosphatidylethanolamine, Helicobacter pylori specific	C38H74N1O8P1	0
pep	Phosphoenolpyruvate	C3H2O6P1	-3
peptido_EC	Peptidoglycan subunit of Escherichia coli	C40H62N8O21	-2
pg_HP	Phosphatidylglycerol, Helicobacter pylori specific	C39H74O10P1	-1
pgp_HP	Phosphatidylglycerol phosphate, Helicobacter pylori specific	C39H73O13P2	-3
phe-L	L-Phenylalanine	C9H11N1O2	0
pheme	Protoheme	C34Fe1H30N4O4	-2
phom	O-Phospho-L-homoserine	C4H8N1O6P1	-2
phpyr	Phenylpyruvate	C9H7O3	-1
phthr	O-Phospho-4-hydroxy-L-threonine	C4H8N1O7P1	-2
pi	Phosphate	H1O4P1	-2
pime	Pimelate	C7H10O4	-2
pmcoa	Pimeloyl-CoA	C28H41N7O19P3S1	-5
pnto-R	(R)-Pantothenate	C9H16N1O5	-1
ppbng	Porphobilinogen	C10H13N2O4	-1
pphn	Prephenate	C10H8O6	-2
ppi	Diphosphate	H1O7P2	-3
ppp9	Protoporphyrin	C34H32N4O4	-2
pppg9	Protoporphyrinogen IX	C34H38N4O4	-2
pram	5-Phospho-beta-D-ribosylamine	C5H11N1O7P1	-1
pran	N-(5-Phospho-D-ribosyl)anthranilate	C12H13N1O9P1	-3
prbamp	1-5-Phosphoribosyl-AMP	C15H19N5O14P2	-4
prbatp	1-5-Phosphoribosyl-ATP	C15H19N5O20P4	-6
prfp	1-5-Phosphoribosyl-5-5-phosphoribosylamino-methylideneaminoimidazole-4-carboxamide	C15H21N5O15P2	-4
prlp	5-5-phospho-1-deoxyribulos-1-ylamino-methylideneamino-1-5-phosphoribosyl-imidazole-4-carboxamide	C15H21N5O15P2	-4
pro-L	L-Proline	C5H9N1O2	0
prpp	5-Phospho-alpha-D-ribose 1-diphosphate	C5H8O14P3	-5
ps_HP	Phosphatidylserine, Helicobacter pylori specific	C39H73N1O10P1	-1
pser-D	D-O-Phosphoserine	C3H6N1O6P1	-2
pser-L	O-Phospho-L-serine	C3H6N1O6P1	-2
ptrc	Putrescine	C4H14N2	2
pydx5p	Pyridoxal-5-phosphate	C8H8N1O6P1	-2
pyr	Pyruvate	C3H3O3	-1
quln	Quinolinate	C7H3N1O4	-2
r5p	alpha-D-Ribose 5-phosphate	C5H9O8P1	-2
rhcys	S-Ribosyl-L-homocysteine	C9H17N1O6S1	0
ribflv	Riboflavin	C17H20N4O6	0
ru5p-D	D-Ribulose 5-phosphate	C5H9O8P1	-2
s7p	Sedoheptulose 7-phosphate	C7H13O10P1	-2
sbzcoa	O-Succinylbenzoyl-CoA	C32H39N7O20P3S1	-5
ser-D	D-Serine	C3H7N1O3	0
ser-L	L-Serine	C3H7N1O3	0
skm	Shikimate	C7H9O5	-1
skm5p	Shikimate 5-phosphate	C7H8O8P1	-3
sl26da	N-Succinyl-LL-2,6-diaminoheptanedioate	C11H16N2O7	-2
sl2a6o	N-Succinyl-2-L-amino-6-oxoheptanedioate	C11H12N1O8	-3
so3	Sulfite	O3S1	-2
so4	Sulfate	O4S1	-2
spmd	Spermidine	C7H22N3	3
ssaltpp	Succinate semialdehyde-thiamin diphosphate anion	C16H21N4O10P2S1	-3
sucbz	o-Succinylbenzoate	C11H8O5	-2
succ	Succinate	C4H4O4	-2
succoa	Succinyl-CoA	C25H35N7O19P3S1	-5
suchms	O-Succinyl-L-homoserine	C8H12N1O6	-1
thdp	2,3,4,5-Tetrahydrodipicolinate	C7H7N1O4	-2
thf	5,6,7,8-Tetrahydrofolate	C19H21N7O6	-2
thm	Thiamin	C12H17N4O1S1	1
thmmp	Thiamin monophosphate	C12H16N4O4P1S1	-1
thmpp	Thiamine diphosphate	C12H16N4O7P2S1	-2
thr-L	L-Threonine	C4H9N1O3	0
thymd	Thymidine	C10H14N2O5	0
tma	Trimethylamine	C3H9N1	0
tmao	Trimethylamine-N-oxide	C3H9N1O1	0
trdox	Oxidized thioredoxin	X1	0
trdrd	Reduced thioredoxin	H2X1	0
trnaglu	tRNA (Glu)	R1	0
trp-L	L-Tryptophan	C11H12N2O2	0
tyr-L	L-Tyrosine	C9H11N1O3	0
u23ga_HP	UDP-2(3-hydroxyoctadecanoyl)-3(3-hydroxypalmetoyl)glucosamine	C49H87N3O20P2	-2
u2ga_HP	UDP-2,3-hydroxyoctadecanoyl-octadecanoyl-D-glucosamine	C51H92N3O19P2	-1
u2hga_HP	UDP-2-hydroxyoctadecanoyl-D-glucosamine	C33H58N3O18P2	-1
u3aga_HP	UDP-3-O-(3-hydroxypalmetoyl)-N-acetylglucosamine	C33H55N3O19P2	-2
u3hga_HP	UDP-3-O(3-hydroxypalmetoyl)-D-glucosamine	C31H54N3O18P2	-1
uaagmda	Undecaprenyl-diphospho-N-acetylmuramoyl-(N-acetylglucosamine)-L-ala-D-glu-meso-2,6-diaminopimeloyl-D-ala-D-ala	C95H152N8O28P2	-4
uaccg	UDP-N-acetyl-3-O-(1-carboxyvinyl)-D-glucosamine	C20H26N3O19P2	-3
uacgam	UDP-N-acetyl-D-glucosamine	C17H25N3O17P2	-2
uagmda	Undecaprenyl-diphospho-N-acetylmuramoyl-L-alanyl-D-glutamyl-meso-2,6-diaminopimeloyl-D-alanyl-D-alanine	C87H139N7O23P2	-4
uama	UDP-N-acetylmuramoyl-L-alanine	C23H33N4O20P2	-3
uamag	UDP-N-acetylmuramoyl-L-alanyl-D-glutamate	C28H39N5O23P2	-4
uamr	UDP-N-acetylmuramate	C20H28N3O19P2	-3
udcpdp	Undecaprenyl diphosphate	C55H89O7P2	-3
udcpp	Undecaprenyl phosphate	C55H89O4P1	-2
udp	UDP	C9H11N2O12P2	-3
udpg	UDPglucose	C15H22N2O17P2	-2
udpgal	UDPgalactose	C15H22N2O17P2	-2
ugam	UDP-glucosamine	C15H24N3O16P2	-1
ugmd	UDP-N-acetylmuramoyl-L-alanyl-D-gamma-glutamyl-meso-2,6-diaminopimelate	C35H51N7O26P2	-4
ugmda	UDP-N-acetylmuramoyl-L-alanyl-D-glutamyl-meso-2,6-diaminopimeloyl-D-alanyl-D-alanine	C41H61N9O28P2	-4
ump	UMP	C9H11N2O9P1	-2
uppg1	Uroporphyrinogen I	C40H36N4O16	-8
uppg3	Uroporphyrinogen III	C40H36N4O16	-8
ura	Uracil	C4H4N2O2	0
urea	Urea	C1H4N2O1	0
uri	Uridine	C9H12N2O6	0
utp	UTP	C9H11N2O15P3	-4
val-L	L-Valine	C5H11N1O2	0
xan	Xanthine	C5H4N4O2	0
xmp	Xanthosine 5'-phosphate	C10H11N4O9P1	-2
xtsn	Xanthosine	C10H12N4O6	0
xu5p-D	D-Xylulose 5-phosphate	C5H9O8P1	-2

## Sheet: references
Source	Reference
Atack_07	Atack JM, Kelly DJ: Structure, mechanism and physiological roles of cytochrome c peroxidases. Adv microb physiol 2007, 52: 73-106.
BioCyc	http://biocyc.org/CJEJ192222/
Carlone_83	Carlone GM, Anet FAL: Detection of Menaquinone-6 and a Novel Methyl-substituted Menaquinone-6 in Campylobacter jejuni and Campylobacter fetus subsp. Fetus. J General Microbiol 1983, 129: 3385-3393.
Crossley_07	Crossley RA, Gaskin DJ, Holmes K, Mulholland F, Wells JM, Kelly DJ, van Vliet AH, Walton N J: Riboflavin biosynthesis is associated with assimilatory ferric reduction and iron acquisition by Campylobacter jejuni. Appl Environ Microbiol 2007, 73(24): 7819-7825.
Daucher_95	Daucher JA, Kreig NR: Pyruvate-ferredoxin oxidoreductase in Campylobacter species. Canadian J Microbiol 1995, 41: 198-201.
Feist_07	Feist AM, Henry CS, Reed JL, Krummenacker M, Joyce AR, Karp PD, Broadbelt LJ, Hatzimanikatis V, Palsson BO: A genome-scale metabolic reconstruction for Escherichia coli K-12 MG1655 that accounts for 1260 ORFs and thermodynamic information. Molecular Sys Biol 2007, 3:121
Gabrielsen_04	Gabrielsen M, Rohdich F, Eisenreich W, Grawert T, Hecht S, Bacher A, Hunter WN: Biosynthesis of isoprenoids: a bifunctional IspDF enzyme from Campylobacter jejuni. Eur J Biochem 2004, 271(14):2028-2035.
Garvis_97	Garvis GG, Tipton SL, Konkel ME: Identification of a functional homologue of E. coli and S. Typhymurium cysM gene encoding O-acetylserine sulfhydrylase B in Campylobacter jejuni. Gene 1997, 185: 63-37.
Grant_95	Grant KA, Park SF: Molecular characterization of katA from Campylobacter jejuni and generation of a catalase-def icient mutant of Campylobacter coli by interspecific allelic exchange. Microbiol 1995, 141: 1369-1376.
Guccione_08	Guccione E, Leon-Kempis Mdel R, Pearson BM, Hitchin E, Mulholland F, van Diemen PM, Stevens MP, Kelly DJ: Amino acid-dependent growth of Campylobacter jejuni: key roles for aspartase (AspA) under microaerobic and oxygen-limited conditions and dentification of AspB (Cj0762), essential for growth on glutamate. Molecular Microbiol 2008, 69: 1, 77–93.
Gundogdu_07	Gundogdu O, Bentley SD, Holden MT, Parkhill J, Dorrell N, Wren BW: Re-annotation and re-analysis of the Campylobacter jejuni NCTC11168 genome sequence. BMC Genomics 2007, 8: 162.
Hoofman_82	Hoofman TS, Goodman TG: Respiratory Physiology and Energy Conservation Efficiency of Campylobacter jejuni. J Bacteriol 1982, 150(1): 319-326.
Jackson_07	Jackson RJ, Elvers KT, Lee L J, Gidley MD, Wainwright LM, Lightfoot J, Park SF, Poole RK: Oxygen Reactivity of Both Respiratory Oxidases in Campylobacter jejuni: the cydAB Genes Encode a Cyanide-Resistant, Low-Affinity Oxidase That Is Not of the Cytochrome bd Type. J Bacteriol 2007, 189(5): 1604-1615.
KEGG	http://www.genome.jp/kegg-bin/show_organism?menu_type=pathway_maps&org=cje
Kelly_08	Kelly DJ: Complexity and versality in the physiology and metabolism of Campylobacter jejuni, In Campylobacter. Ed. Natchamkin I., Szymanski C.M., and Blasé M. J., ASM Press, 2008, 41-61.
Lambert_87	Lambert AM, Patton CM, Barrett TJ, Moss CW: Differentiation of Campylobacter and Campylobacter-Like Organisms by Cellular Fatty Acid Composition. J Clinical Microbiol 1987, 24(4): 706-713.
Leach_97	Leach S, Harvey P, Wali R: Changes with growth rate in the membrane lipid composition of and amino acid utilization by continuous cultures of Campylobacter jejuni. J Applied Microbiol 1997, 82: 631-640.
Lee_09	Lee J, Sperandio V, Frantz DE, Longgood J, Camilli A, Phillips MA, Michael AJ: An Alternative Polyamine Biosynthetic Pathway is Widespread in Bacteria and Essential for Biofilm Formation in Vibrio cholerae. J Biol Chem 2009, 284(15): 9899–9907.
Leon-Kempis_06	Leon-Kempis Mdel R, Guccione E, Mulholland F, Williamson MP, Kelly, DJ: The Campylobacter jejuni PEB1a adhesin is an aspartate/glutamate-binding protein of an ABC transporter essential for microaerobic growth on dicarboxylic amino acids. Molecular Microbiol 2006, 60: 1262-1275.
Line_10	Line JE, Hiett KL, Guard-Bouldin J, Seal BS: Differential carbon source utilization by Campylobacter jejuni 11168 in response to growth temperature variation. J Microbiol Methods 2010, 80: 198-202.
Louie_93	Louie H, Chan VL: Cloning and characterization of the gamma-glutamyl phosphate reductase gene of Campylobacter jejuni. Molecular general genetics 1993, 240(1): 29-35.
Martinez-Rodrigez_05	Martinez-Rodrigez A, Mackey BM: Physiological changes in Campylobacter jejuni on entry into stationary phase. Int J Food Microbiol 2005, 101: 1– 8.
Mendz_97	Mendz LM, Ball GE, Meek DJ: Pyruvate metabolism in Campylobacter spp.. Biochimica et Biophysica Acta 1997, 1334: 291–302.
Mohammed_04	Mohammed KA, Miles RJ, Halablab MA: The pattern and kinetics of substrate metabolism of Campylobacter jejuni and Campylobacter coli. Letters Appl Microbiol 2004, 39: 261–266.
Moss_84	Moss CW, Kai A, Lambert MA, Patton C: Isoprenoid Quinone Content and Cellular Fatty Acid Composition of Campylobacter Species. J Clinical Microbiol 1984, 19(6): 772-776.
Muller_05	Muller AG, Thomas GH, Horler R, Brannigan JA, Blagova E, Levdikov VM, Fogg MJ, Wilson KS, Wilkinson AJ: An ATP-binding cassette-type cysteine transporter in Campylobacter jejuni inferred from the structure of an extracytoplasmic solute receptor protein. Molecular Microbiol 2005, 57: 143-155.
Musso-Buendia_09	Musso-Buendia JA, Vidal AE, Kasinthan G, Nguyen C, Carrero-Lerida J, Ruiz-Perez LM, Wilson K, Johansson NG, Gilbert IH, Gonzalez-Pacanowska D: Kinetic properties and inhibition of the dimeric dUTPase-dUDPase from Campylobacter jejuni. J enzyme inhibition medical chem 2009, 24(1): 111-116.
Myers_05	Myers JD, Kelly DJ: A sulphite respiration system in the chemoheterotrophic human pathogen Campylobacter jejuni. Microbiol 2005, 151: 233–242.
Myllykallio_02	Myllykallio H, Lipowski G, Leduc D, Filee J, Forterre P, Liebl U: An Alternative Flavin-Dependent Mechanism for Thymidylate Synthesis. Science 2002, 297: 105.
Parkhill_00	Parkhill J, Wren BW, Mungall K, Ketley JM, Churcher C, Basham D, Chillingworth T, Davies RM, Feltwell T, Holroyd S, Jagels K, Karlyshev AV, Moule S, Pallen MJ, Penn CW, Quail MA, Rajandream MA, Rutherford KM, van Vliet AH, Whitehead S, Barrell BG: The genome sequence of the food-borne pathogen Campylobacter jejuni reveals hypervariable sequences. Nature 2000, 403: 665-668.
Pittman_07	Pittman MS, Elvers KT, Lee L, Jones MA, Poole RK, Park SF, Kelly DJ: Growth of Campylobacter jejuni on nitrate and nitrite: electron transport to NapA and NrfA via NrfH and distinct roles for NrfA and the globin Cgb in protection against nitrosative stress. Molecular Microbiol 2007, 63(2): 575–590.
Purdy_99	Purdy D, Cawthraw S, Dickinson JH, Newell DG, Park SF: Generation of a Superoxide Dismutase (SOD)-Deficient Mutant of Campylobacter coli: Evidence for the Significance of SOD in Campylobacter Survival and Colonization. Appl Environ Microbiol 2009, 65(6): 2540-2546.
Reed_03	Reed JL, Vo TD, Schilling CH, Palsson BO: An expanded genome-scale model of Escherichia coli K-12 (iJR904GSM/GPR). Genome Biol 2003, 4:R54.
Sellars_02	Sellars MJ, Hall SJ, Kelly DJ: Growth of Campylobacter jejuni Supported by Respiration of Fumarate, Nitrate, Nitrite, Trimethylamine-N-Oxide, or Dimethyl Sulfoxide Requires Oxygen, J Bacteriol 2002, 184(15): 4187–4196.
Smith_00	Smith MA, Finel M, Korolik V, Mendz GL: Characteristics of the aerobic respiratory chains of the microaerophiles Campylobacter jejuni and Helicobacter pylori. Archives of Microbiol 2000, 174: 1-10.
StMaurice_07	St. Maurice M, Cremades N, Croxen MA, Sisson G, Sancho J, Hoffman PS: Flavodoxin:Quinone Reductase (FqrB): a Redox Partner of Pyruvate:Ferredoxin Oxidoreductase That Reversibly Couples Pyruvate Oxidation to NADPH Production in Helicobacter pylori and Campylobacter jejuni. J Bact 2007, 189:4764-4773.
Thiele_05	Thiele I, Vo TD, Price ND, Palsson BO: Expanded metabolic reconstruction of Helicobacter pylori (iIT341 GSM/GPR): an In Silico Genome-Scale Characterisation of Single- and Double-deletion Mutants. J Bacteriol 2005, 187(6): 5818-5830.
Velayudhan_02	Velayudhan J, Kelly DJ: Analysis of gluconeogenic and anaplerotic enzymes in Campylobacter jejuni: an essential role for phosphoenolpyruvate arboxykinase. Microbiol 2002, 148: 685–694.
Velayudhan_04	Velayudhan J, Jones MA, Barrow PA, Kelly D J: L-Serine Catabolism via an Oxygen-Labile L-Serine Dehydratase Is Essential for Colonization of the Avian Gut by Campylobacter jejuni. Infection Immunity, 72(1): 260-268.
Weerakoon_08	Weerakoon DR, Olson JW: The Campylobacter jejuni NADH:ubiquinone oxidoreductase (complex I) utilizes flavodoxin rather than NADH. J Bacteriol 2008, 190(3):915-925.
Weingarten_09	Weingarten RA, Taveirne ME, Olson JW: The Dual-Functioning Fumarate Reductase Is the Sole Succinate:Quinone Reductase in Campylobacter jejuni and Is Required for Full Host Colonization, J Bacteriol 2009, 191(16): 5293–5300.
Zhu_03	Zhu J, Dizin E, Hu X, Wavreille AS, Park J, Pei D: S-Ribosylhomocysteinase (LuxS) is a mononuclear iron protein. Biochemistry 2003, 42: 4717-26.
