# Supplementary material for: In vivo and in silico determination of essential genes of Campylobacter jejuni
Source: BMC Genomics. 2011 Nov 1;12:535. doi: 10.1186/1471-2164-12-535 (PMC3229698; doi:10.1186/1471-2164-12-535)
Supplement: Additional file 2 — This table shows the substrates that were predicted to be metabolised according to the proposed model and compared to experimental data from the literature. [file 1471-2164-12-535-S2.XLSX]

## Sheet: Substrates
Carbon source	Formula	Source						Model predictions
		Westfall_86	Leach_97	Mohammed_04	Guccione_08	Weingarten_09	Line_10
L-serine	C3H7N1O3	NT	++	+	+	+	+	+
L-aspartate	C4H6N1O4	NT	++	+	+	+	+	+
L-asparagine	C4H8N2O3	NT	NT	NT	NT	NT	+	+
L-glutamate	C5H8N1O4	+	+	NT	+	+	+	+
pyruvate	C3H3O3	NT	NT	NT	NT	+	+	+
L-lactate	C3H5O3	NT	NT	+	NT	NT	+	+
fumarate	C4H2O4	NT	NT	+	NT	+	+	+
bromosuccinate		NT	NT	NT	NT	NT	+	NA
methyl pyruvate		NT	NT	NT	NT	NT	+	NA
succinate	C4H4O4	NT	NT	+	NT	+	+	+
D-malate	C4H4O5	NT	NT	NT	NT	NT	+	+
L-malate	C4H4O5	NT	NT	NT	NT	+	+	+
D,L-malate	C4H4O5	NT	NT	NT	NT	NT	+	+
a-hydroxybutarate		NT	NT	NT	NT	NT	+	NA
a-ketoregulate	C5H4O5	+	NT	+	NT	+	+	+
citrate	C6H5O7	NT	NT	NT	NT	+	+	+
proline	C5H9N1O2	NT	+	NT	+	+	-	+
cysteine	C3H7N1O2S1	NT	+	+	NT	NT	NT	-
L-formate	C1H1O2	+	NT	+	NT	NT	-	-
L-glutamine	C5H10N2O3	+	NT	+	+	NT	-	+
NT	Not Tested
NA	Not Applicable: metabolites not accounted for in the in silico reconstruction
Westfall_86	Carbon dioxide formation from labelled 14C carbon sources
Leach_97	Metabolites detection by GC/MS in chemostat cultures in defined medium: ++ preferred substrate, + substrates used in second choice.
Mohammed_04	Metabolic acivity detected by DOT variation in buffer solution complemented with carbon sources
Guccione_08	Growth of C. jejuni was monitored by optical density in different media
Weingarten_09	Growth of C. jejuni was monitored by optical density in different media
Line_10	Respiration in minimum medium as measured by BIOLOG plates
Predictions	From the model: + metabolised, - not metabolised, as sole carbon source with oxygen

## Sheet: References
Source	Reference
Guccione_08	Guccione E, Leon-Kempis Mdel R, Pearson BM, Hitchin E, Mulholland F, van Diemen PM, Stevens MP, Kelly DJ: Amino acid-dependent growth of Campylobacter jejuni: key roles for aspartase (AspA) under microaerobic and oxygen-limited conditions and dentification of AspB (Cj0762), essential for growth on glutamate. Mol Microbiol 2008, 69( 1): 77–93.
Leach_97	Leach S, Harvey P, Wali R: Changes with growth rate in the membrane lipid composition of and amino acid utilization by continuous cultures of Campylobacter jejuni, J Appl Microbiol 1997, 82: 631-640.
Line_10	Line JE, Hiett KL, Guard-Bouldin J, Seal BS: Differential carbon source utilization by Campylobacter jejuni 11168 in response to growth temperature variation. J Microbiol Methods 2010, 80: 198-202.
Mohammed_04	Mohammed KA, Miles RJ, Halablab MA: The pattern and kinetics of substrate metabolism of Campylobacter jejuni and Campylobacter coli, Letters Appl Microbiol 2004, 39: 261–266.
Weingarten_09	Weingarten RA, Taveirne ME, Olson JW: The Dual-Functioning Fumarate Reductase Is the Sole Succinate:Quinone Reductase in Campylobacter jejuni and Is Required for Full Host Colonization. J Bacteriol 2009, 191(16): 5293–5300.
Westfall_86	Westfall HN, Rollins DM, Weiss E: Substrate utilization by Campylobacter jejuni and Campylobacter coli. Appl Environ Microbiol 1986 , 52 (4): 700-705.
