# Supplementary material for: In vivo and in silico determination of essential genes of Campylobacter jejuni
Source: BMC Genomics. 2011 Nov 1;12:535. doi: 10.1186/1471-2164-12-535 (PMC3229698; doi:10.1186/1471-2164-12-535)
Supplement: Additional file 3 — This table shows whether genes were predicted to be dispensable by different methods: FBA predictions, number of inserts of the transposon mutagenesis for the two transposon libraries of this study and whether inserts were present in the transposon mutagenesis of an independent study [20]. The degrees of the protein in the PPI network and known mutants are also indicated. [file 1471-2164-12-535-S3.XLS]

## Sheet: C_jejuni11168
Tigr reference	Protein	Gene name	Enzyme Commission	Role	Role - Subrole	FBA (this study)		Transposon mutagenesis (this study)			Protein-protein interaction network (Parrish, J. R.et al., 2007. A proteome-wide protein interaction map for Campylobacter jejuni. Genome Biol, 8 (7), R130)	Micro-array transposon method (Stahl, M. and A. Stintzi, 2011. Identification of essential genes in C. jejuni genome highlights hyper-variable plasticity regions Funct Integr Genomics, 11:241-257)	Known mutant
Primary Locus	Primary Common Name	Primary Gene Symbol	Primary Enzyme Commission #	Mainrole	JCVI sub1role	Pathway	Esssentiality	Tn7	Mariner	Inserts	Degree	Inserts	Reference
Cj0001	chromosomal replication initiator protein	dnaA						0	0	NI	7	NI
Cj0002	DNA polymerase III, beta chain	dnaN	2.7.7.7	DNA metabolism	DNA replication, recombination, and repair			1	0		12
Cj0003	DNA gyrase subunit B	gyrB	5.99.1.3	DNA metabolism	DNA replication, recombination, and repair			1	1		1
Cj0004c	monohaem cytochrome c	sorB	No Data	Cell envelope	Other	Respiratory chain	NE	0	3		13		Myers, J. D. and D. J. Kelly (2005). "A sulphite respiration system in the chemoheterotrophic human pathogen Campylobacter jejuni." Microbiology 151(Pt 1): 233-242.			E	Essential
Cj0005c	putative molybdenum containing oxidoreductase	sorA	No Data	Cellular processes	Other	Respiratory chain	NE	1	12		38					NE	Non-Essential
Cj0006	putative integral membrane protein	cj0006	No Data	Cell envelope	Other			3	9		2					NI	No Insert
Cj0007	glutamate synthase (NADPH) large subunit	gltB	No Data	Central intermediary metabolism	Other	Glutamate metabolism	NE	3	10				Reid, A. N., R. Pandey, et al. (2008). "Identification of Campylobacter jejuni genes contributing to acid adaptation by transcriptional profiling and genome-wide mutagenesis." Appl Environ Microbiol 74(5): 1598-1612.
Cj0008	hypothetical protein Cj0008	cj0008	No Data	Unknown function	General			7	16		4
Cj0009	glutamate synthase (NADPH) small subunit	gltD	1.4.1.13	Central intermediary metabolism	Other	Glutamate metabolism	NE	0	7		11
Cj0010c	ribonuclease HII	rnhB	3.1.26.4	Transcription	Degradation of RNA			0	4
Cj0011c	DNA binding protein (Natural Transformation DNA-receptor)^	cj0011c	No Data	DNA metabolism	DNA replication, recombination, and repair			0	0	NI			Jeon, B. and Q. Zhang (2007). "Cj0011c, a periplasmic single- and double-stranded DNA-binding protein, contributes to natural transformation in Campylobacter jejuni." J Bacteriol 189(20): 7399-7407.
Cj0012c	non-haem iron protein	cj0012c	No Data	Transport and binding proteins	Cations and iron carrying compounds			0	9		29
Cj0013	dihydroxy-acid dehydratase	ilvD	4.2.1.9	Amino acid biosynthesis	Pyruvate family	Isoleucine/valine Metabolism	NE	1	17		7		Reid, A. N., R. Pandey, et al. (2008). "Identification of Campylobacter jejuni genes contributing to acid adaptation by transcriptional profiling and genome-wide mutagenesis." Appl Environ Microbiol 74(5): 1598-1612.
Cj0014c	putative integral membrane protein	cj0014c	No Data	Cell envelope	Other			0	5		3
Cj0015c	hypothetical protein Cj0015c	cj0015c	No Data	Hypothetical proteins	Conserved			0	12		5
Cj0016	putative transcriptional regulatory protein	cj0016	No Data	Unknown function	General			0	9		24
Cj0017c	putative ATP /GTP binding protein	cj0017c	No Data	Cellular processes	Other			3	12		4
Cj0018c	small hydrophobic protein	cj0018c	No Data	Cell envelope	Other			0	0	NI	6
Cj0019c	MCP-domain signal transduction protein	docB	No Data	Regulatory functions	Other			0	8		2		Vegge, C. S., L. Brondsted, et al. (2009). "Energy taxis drives Campylobacter jejuni toward the most favorable conditions for growth." Appl Environ Microbiol 75(16): 5308-5314.
Cj0020c	cytochrome C551 peroxidase	cj0020c	1.11.1.5	Cellular processes	Detoxification	Detoxification	NE	1	6		2		Reid, A. N., R. Pandey, et al. (2008). "Identification of Campylobacter jejuni genes contributing to acid adaptation by transcriptional profiling and genome-wide mutagenesis." Appl Environ Microbiol 74(5): 1598-1612.
Cj0021c	hypothetical protein Cj0021c	cj0021c	No Data	Energy metabolism	Amino acids and amines			1	5		34
Cj0022c	putative ribosomal pseudouridine synthase	cj0022c	4.2.1.70	Transcription	RNA processing			3	7		6
Cj0023	adenylosuccinate lyase	purB	4.3.2.2	Purines, pyrimidines, nucleosides, and nucleotides	Purine ribonucleotide biosynthesis	Purine biosynthesis	NE	1	0		49
Cj0024	ribonucleoside-diphosphate reductase alpha chain	nrdA	1.17.4.1	Purines, pyrimidines, nucleosides, and nucleotides	2'-Deoxyribonucleotide metabolism	Nucleotide Salvage Pathway	E	4	0
Cj0025c	putative transmembrane symporter	cj0025c	No Data	Transport and binding proteins	Other			0	11		7
Cj0026c	hypothetical protein Cj0026c	cj0026c	No Data	DNA metabolism	DNA replication, recombination, and repair	Nucleotide Salvage Pathway	E	0	1		76
Cj0027	CTP synthase	pyrG	6.3.4.2	Purines, pyrimidines, nucleosides, and nucleotides	Pyrimidine ribonucleotide biosynthesis	Pyrimidine biosynthesis	E	0	0	NI	50
Cj0028	putative single-stranded-DNA-specific exonuclease	recJ	No Data	DNA metabolism	DNA replication, recombination, and repair			0	7		7
Cj0029	cytoplasmic L-asparaginase	ansA	3.5.1.1	Energy metabolism	Amino acids and amines	Asparagine Metabolism	NE	1	10		26
Cj0030	hypothetical protein Cj0030	cj0030	No Data	Hypothetical proteins	Conserved			2	11
Cj0031	putative type IIS restriction /modification enzyme, N-terminal	cj0031	No Data	DNA metabolism	DNA replication, recombination, and repair			1	3		1
Cj0032	putative type IIS restriction /modification enzyme, C-terminal	cj0032	No Data	DNA metabolism	DNA replication, recombination, and repair			2	12		6
Cj0033	putative integral membrane protein	cj0033	No Data	Cell envelope	Other			3	14		4
Cj0034c	putative periplasmic protein	cj0034c	No Data	Cell envelope	Other			1	5		83		Gaskin, D. - Personal Communication
Cj0035c	putative efflux protein	cj0035c	No Data	Cellular processes	Toxin production and resistance			2	15
Cj0036	hypothetical protein Cj0036	cj0036	No Data	Hypothetical proteins	Conserved			3	9		12
Cj0037c	putative cytochrome c	cj0037c	No Data	Energy metabolism	Electron transport			3	7		4
Cj0038c	putative membrane protein	cj0038c	No Data	Cell envelope	Other			3	6		8
Cj0039c	GTP-binding protein typA homolog	typA	No Data	Unknown function	General			4	11		10
Cj0040	hypothetical protein Cj0040	cj0040	No Data	Hypothetical proteins	Conserved			0	2		1
Cj0041	flagellar hook-length control protein FliK^	fliK	No Data	Hypothetical proteins	Conserved			2	8		4		Golden, N. J. and D. W. Acheson (2002). "Identification of motility and autoagglutination Campylobacter jejuni mutants by random transposon mutagenesis." Infect Immun 70(4): 1761-1771.
Cj0042	putative flagellar hook assembly protein	flgD	No Data	Cell envelope	Surface structures			0	7		13
Cj0043	flagellar hook protein flgE	flgE	No Data	Cell envelope	Surface structures			1	12				Colegio, O. R., T. J. t. Griffin, et al. (2001). "In vitro transposition system for efficient generation of random mutants of Campylobacter jejuni." J Bacteriol 183(7): 2384-2388.
Cj0044c	hypothetical protein Cj0044c	cj0044c	No Data	Hypothetical proteins	Conserved			3	14		5
Cj0045c	putative iron-binding protein	cj0045c	No Data	Hypothetical proteins	Conserved			3	8		5
Cj0046	pseudogene	cj0046	No Data	Pseudogene	Pseudogene			3	10		1
Cj0053c	tRNA (5-methylaminomethyl-2-thiouridylate)-methyltransferase	trmU	2.1.1.61	Protein synthesis	tRNA and rRNA base modification			3	1		9
Cj0054c	hypothetical protein Cj0054c	cj0054c	No Data	Unknown function	Enzymes of unknown specificity			2	2		19
Cj0055c	hypothetical protein Cj0055c	cj0055c	No Data	Hypothetical proteins	Conserved			2	7		5
Cj0056c	hypothetical protein Cj0056c	cj0056c	No Data	Hypothetical proteins	Conserved			1	6		7
Cj0057	putative periplasmic protein	cj0057	No Data	Cell envelope	Other			2	9
Cj0058	putative periplasmic protein	cj0058	No Data	Cell envelope	Other			2	11		10
Cj0059c	putative flagellar motor switch protein	fliY	No Data	Cell envelope	Surface structures			4	14		54		Golden, N. J. and D. W. Acheson (2002). "Identification of motility and autoagglutination Campylobacter jejuni mutants by random transposon mutagenesis." Infect Immun 70(4): 1761-1771.
Cj0060c	flagellar motor switch protein	fliM	No Data	Cellular processes	Chemotaxis and motility			0	16		54		Golden, N. J. and D. W. Acheson (2002). "Identification of motility and autoagglutination Campylobacter jejuni mutants by random transposon mutagenesis." Infect Immun 70(4): 1761-1771.
Cj0061c	putative RNA polymerase sigma factor for flagellar	fliA	No Data	Cell envelope	Surface structures			2	11		8		Carrillo, C. D., E. Taboada, et al. (2004). "Genome-wide expression analyses of Campylobacter jejuni NCTC11168 reveals coordinate regulation of motility and virulence by flhA." J Biol Chem 279(19): 20327-20338.
Cj0062c	putative integral membrane protein	cj0062c	No Data	Cell envelope	Other			0	6		5
Cj0063c	putative ATP-binding protein	cj0063c	No Data	Cell envelope	Surface structures			3	8		17
Cj0064c	flagellar biosynthesis protein	flhF	No Data	Cell envelope	Biosynthesis and degradation of surface polysaccharides and lipopolysaccharides			2	8		7		Golden, N. J. and D. W. Acheson (2002). "Identification of motility and autoagglutination Campylobacter jejuni mutants by random transposon mutagenesis." Infect Immun 70(4): 1761-1771.
Cj0065c	putative 2-amino-4-hydroxy-6-hydroxymethyldihydropteridine pyrophosphokinase	folK	2.7.6.3	Biosynthesis of cofactors, prosthetic groups, and carriers	Folic acid	Folate Biosynthesis	NE	0	0	NI	1
Cj0066c	3-dehydroquinate dehydratase	aroQ	4.2.1.10	Amino acid biosynthesis	Aromatic amino acid family	Chorismate Biosynthesis	E	0	1		13
Cj0067	hypothetical protein Cj0067	cj0067	No Data	Cellular processes	Detoxification			2	1		10
Cj0068	protease	pspA	No Data	Protein fate	Degradation of proteins, peptides, and glycopeptides			1	8
Cj0069	hypothetical protein Cj0069	cj0069	No Data	Hypothetical proteins	Conserved			1	6
Cj0070c	very hypothetical protein Cj0070c	cj0070c	No Data	Hypothetical proteins	Conserved			0	1		35	NI
Cj0072c	pseudogene	cj0072c	No Data	Pseudogene	Pseudogene			0	11		17	NI
Cj0073c	NAD-independent L-Lactate dehydrogenase subunit^	cj0073c	No Data	Unclassified	Role category not yet assigned			0	5		3		Thomas, M. T., M. Shepherd, et al. (2011). "Two respiratory enzyme systems in Campylobacter jejuni NCTC 11168 contribute to growth on L-lactate." Environ Microbiol 13(1): 48-61.
Cj0074c	NAD-independent L-Lactate dehydrogenase subunit^	cj0074c	No Data	Energy metabolism	Electron transport			1	8		3		Thomas, M. T., M. Shepherd, et al. (2011). "Two respiratory enzyme systems in Campylobacter jejuni NCTC 11168 contribute to growth on L-lactate." Environ Microbiol 13(1): 48-61.
Cj0075c	NAD-independent L-Lactate dehydrogenase subunit^	cj0075c	No Data	Energy metabolism	Electron transport	Others	E	1	5		2		Reid, A. N., R. Pandey, et al. (2008). "Identification of Campylobacter jejuni genes contributing to acid adaptation by transcriptional profiling and genome-wide mutagenesis." Appl Environ Microbiol 74(5): 1598-1612.
Cj0076c	L-lactate permease	lctP	No Data	Transport and binding proteins	Carbohydrates, organic alcohols, and acids	Transport	NE	1	12				Thomas, M. T., M. Shepherd, et al. (2011). "Two respiratory enzyme systems in Campylobacter jejuni NCTC 11168 contribute to growth on L-lactate." Environ Microbiol 13(1): 48-61.
Cj0077c	cytolethal distending toxin	cdtC	No Data	Cellular processes	Pathogenesis			0	5		3
Cj0078c	cytolethal distending toxin	cdtB	No Data	Cellular processes	Pathogenesis			5	10
Cj0079c	cytolethal distending toxin	cdtA	No Data	Unclassified	Role category not yet assigned			1	9				Champion, O. L., A. V. Karlyshev, et al. (2010). "Insect infection model for Campylobacter jejuni reveals that O-methyl phosphoramidate has insecticidal activity." J Infect Dis 201(5): 776-782.
Cj0080	putative membrane protein	cj0080	No Data	Cell envelope	Other			0	1		6	NI
Cj0081	cytochrome bd oxidase subunit I	cydA	1.10.3.-	Energy metabolism	Electron transport	Respiratory chain	NE	0	18		1		Reid, A. N., R. Pandey, et al. (2008). "Identification of Campylobacter jejuni genes contributing to acid adaptation by transcriptional profiling and genome-wide mutagenesis." Appl Environ Microbiol 74(5): 1598-1612.
Cj0082	cytochrome bd oxidase subunit II	cydB	1.10.3.-	Energy metabolism	Electron transport	Respiratory chain	NE	0	6		91
Cj0085c	putative amino acid recemase	cj0085c	No Data	Cellular processes	Other			0	6		34
Cj0086c	uracil-DNA glycosylase	ung	3.2.2.-	DNA metabolism	DNA replication, recombination, and repair			0	5		22
Cj0087	aspartate ammonia-lyase	aspA	4.3.1.1	Energy metabolism	Amino acids and amines	Aspartate Metabolism	NE	1	6		51		Guccione, E., R. Leon-Kempis Mdel, et al. (2008). "Amino acid-dependent growth of Campylobacter jejuni: key roles for aspartase (AspA) under microaerobic and oxygen-limited conditions and identification of AspB (Cj0762), essential for growth on glutamate." Mol Microbiol 69(1): 77-93.
Cj0088	putative anaerobic C4-dicarboxylate transporter	dcuA	No Data	Transport and binding proteins	Carbohydrates, organic alcohols, and acids	Transport	NE	0	7		3
Cj0089	putative lipoprotein	cj0089	No Data	Cell envelope	Other			0	10		2
Cj0090	putative lipoprotein	cj0090	No Data	Cell envelope	Other			2	2			NI	Gaskin, D. - Personal Communication
Cj0091	putative lipoprotein	cj0091	No Data	Cell envelope	Other			0	9		21		Gaskin, D. - Personal Communication
Cj0092	putative periplasmic protein	cj0092	No Data	Cell envelope	Other			0	17		39
Cj0093	putative periplasmic protein	cj0093	No Data	Cell envelope	Other			1	12		26
Cj0094	50S ribosomal protein L21	rplU	No Data	Protein synthesis	Ribosomal proteins: synthesis and modification			1	3		19
Cj0095	50S ribosomal protein L27	rpmA	No Data	Protein synthesis	Ribosomal proteins: synthesis and modification			0	2		13
Cj0096	putative GTP-binding protein	cj0096	No Data	Unknown function	General			0	4
Cj0097	putative glutamate 5-kinase	proB	2.7.2.11	Amino acid biosynthesis	Glutamate family	Glutamate Metabolism	NE	1	7		11
Cj0098	methionyl-tRNA formyltransferase	fmt	2.1.2.9	Protein synthesis	tRNA aminoacylation			0	0	NI
Cj0099	putative biotin--[acetyl-CoA-carboxylase] synthetase	birA	6.3.4.15	Protein fate	Protein modification and repair			2	0			NI
Cj0100	parA family protein	cj0100	No Data	Cellular processes	Cell division			1	0		13
Cj0101	parB family protein	cj0101	No Data	Energy metabolism/Regulatory functions/Protein synthesis	Electron transport/Other/Ribosomal proteins: synthesis and modification			1	7		5
Cj0102	ATP synthase F0 sector B subunit	atpF	3.6.1.34	Energy metabolism	ATP-proton motive force interconversion	Respiratory chain	NE	1	1		3	NI
Cj0103	ATP synthase F0 sector B subunit	atpF	3.6.1.34	Energy metabolism	ATP-proton motive force interconversion	Respiratory chain	NE	1	0		3	NI
Cj0104	ATP synthase F1 sector delta subunit	atpH	3.6.1.34	Energy metabolism	ATP-proton motive force interconversion	Respiratory chain	NE	1	0		14
Cj0105	ATP synthase F1 sector alpha subunit	atpA	3.6.1.34	Energy metabolism	ATP-proton motive force interconversion	Respiratory chain	NE	1	0
Cj0106	ATP synthase F1 sector gamma subunit	atpG	3.6.1.34	Energy metabolism	ATP-proton motive force interconversion	Respiratory chain	NE	3	0		26	NI
Cj0107	ATP synthase F1 sector beta subunit	atpD	3.6.1.34	Energy metabolism	ATP-proton motive force interconversion	Respiratory chain	NE	0	0	NI	17
Cj0108	ATP synthase F1 sector epsilon subunit	atpC	3.6.1.34	Energy metabolism	ATP-proton motive force interconversion	Respiratory chain	NE	1	0
Cj0109	exbB\tolQ family transport protein	exbB3	No Data	Transport and binding proteins	Other			0	0	NI	3	NI
Cj0110	exbD\tolR family transport protein	exbD3	No Data	Transport and binding proteins	Other			0	0	NI	107
Cj0111	periplasmic protein	cj0111	No Data	Cell envelope	Other			0	0	NI	9
Cj0112	periplasmic protein	cj0112	No Data	Cell envelope	Other			1	0
Cj0113	peptidoglycan associated lipoprotein (omp18)	pal	No Data	Cell envelope	Other			1	2		21	NI
Cj0114	putative periplasmic protein	cj0114	No Data	Cell envelope	Other			0	1
Cj0115	peptidyl-prolyl cis-trans isomerase	slyD	No Data	Protein synthesis	Translation factors			0	0	NI	54
Cj0116	malonyl CoA-acyl carrier protein transacylase	fabD	2.3.1.39	Fatty acid and phospholipid metabolism	Biosynthesis	Fatty Acid Synthesis	E	0	0	NI	55
Cj0117	5-methylthioadenosine\S-adenosylhomocysteine nucleosidase	pfs	3.2.2.16	Central intermediary metabolism/Purines, pyrimidines, nucleosides, and nucleotides	Other/Salvage of nucleosides and nucleotides	Others	E	0	0	NI	28
Cj0118	hypothetical protein Cj0118	cj0118	No Data	Unclassified	Role category not yet assigned			2	0		7
Cj0119	hypothetical protein Cj0119	cj0119	No Data	Hypothetical proteins	Conserved			1	2		8
Cj0120	hypothetical protein Cj0120	cj0120	No Data	Hypothetical proteins	Conserved			2	5		24
Cj0121	hypothetical protein Cj0121	cj0121	No Data	Hypothetical proteins	Conserved			0	0	NI	66
Cj0122	hypothetical protein Cj0122	cj0122	No Data	Hypothetical proteins	Conserved			1	6		14
Cj0123c	putative transcriptional regulator	cj0123c	No Data	Regulatory functions	Other			0	6		4
Cj0124c	putative membrane protein	cj0124c	No Data	Cell envelope	Other			3	10		2
Cj0125c	dksA-like protein	cj0125c	No Data	Protein fate	Protein folding and stabilization			2	4		1
Cj0126c	hypothetical protein Cj0126c	cj0126c	No Data	Unclassified	Role category not yet assigned			1	4		7
Cj0127c	acetyl-coenzyme A carboxylase carboxyl transferase subunit beta	accD	6.4.1.2	Fatty acid and phospholipid metabolism	Biosynthesis	Fatty Acid Synthesis	E	3	0		68
Cj0128c	Putative inositol monophosphatase family protein	cj0128c	No Data	Fatty acid and phospholipid metabolism/Unknown function	Other/General			2	5		4	NI
Cj0129c	outer membrane protein	cj0129c	No Data	Cell envelope	Other			5	4		1
Cj0130	putative prephenate dehydrogenase	tyrA	1.3.1.12	Amino acid biosynthesis	Aromatic amino acid family	Tyrosine Biosynthesis	NE	1	0		8
Cj0131	putative periplasmic protein	cj0131	No Data	Cell envelope	Other			3	2
Cj0132	UDP-3-O-[3-hydroxymyristoyl] n-acetylglucosamine deacetylase	lpxC	No Data	Cell envelope	Biosynthesis and degradation of surface polysaccharides and lipopolysaccharides	LPS Biosynthesis	E	4	0			NI
Cj0133	hypothetical protein Cj0133	cj0133	No Data	Hypothetical proteins	Conserved			1	1		3
Cj0134	homoserine kinase	thrB	2.7.1.39	Amino acid biosynthesis	Aspartate family	Threonine Metabolism	NE	1	0		1	NI
Cj0135	hypothetical protein Cj0135	cj0135	No Data	Unknown function	General			0	0	NI	26	NI
Cj0136	translation initiation factor IF-2	infB	No Data	Protein synthesis	Translation factors			0	1
Cj0137	hypothetical protein Cj0137	cj0137	No Data	Transcription	RNA processing			0	0	NI	1
Cj0138	hypothetical protein Cj0138	cj0138	No Data	Unclassified	Role category not yet assigned			0	2		3
Cj0139	putative endonuclease	cj0139	No Data	DNA metabolism	DNA replication, recombination, and repair			6	10			NI
Cj0140	hypothetical protein Cj0140	cj0140	No Data	Hypothetical proteins	Conserved			0	7		12
Cj0141c	ABC transporter integral membrane protein	cj0141c	No Data	Transport and binding proteins	Other			2	1				Gaskin, D. - Personal Communication
Cj0142c	ABC transporter ATP-binding protein	cj0142c	No Data	Transport and binding proteins	Other			2	0		7	NI
Cj0143c	periplasmic solute binding protein for ABC transport	cj0143c	No Data	Transport and binding proteins	Other			0	0	NI	3
Cj0144	methyl-accepting chemotaxis signal transduction protein	tlp2	No Data	Cellular processes	Chemotaxis and motility			2	8		9		Vegge, C. S., L. Brondsted, et al. (2009). "Energy taxis drives Campylobacter jejuni toward the most favorable conditions for growth." Appl Environ Microbiol 75(16): 5308-5314.
Cj0145	hypothetical protein Cj0145	cj0145	No Data	Hypothetical proteins	Conserved			2	9		6		Gaskin, D. - Personal Communication
Cj0146c	thioredoxin reductase	trxB	1.6.4.5	Energy metabolism	Electron transport	Nucleotide Salvage Pathway	E	0	5		51
Cj0147c	thioredoxin	trxA	No Data	Energy metabolism	Electron transport	Nucleotide Salvage Pathway	E	0	2		106	NI
Cj0148c	hypothetical protein Cj0148c	cj0148c	No Data	Unclassified	Role category not yet assigned			1	0		31
Cj0149c	homoserine dehydrogenase	hom	1.1.1.3	Amino acid biosynthesis	Aspartate family	Threonine Metabolism	NE	2	12		19
Cj0150c	aminotransferase	cj0150c	2.6.1.1	Cellular processes	Other	Aspartate Metabolism	NE	1	5
Cj0151c	putative periplasmic protein	cj0151c	No Data	Cell envelope	Other			0	0	NI	4
Cj0152c	putative membrane protein	cj0152c	No Data	Cell envelope	Other			1	0
Cj0153c	putative rRNA methylase	cj0153c	No Data	Transcription	Transcription factors			1	1
Cj0154c	putative methylase	cj0154c	No Data	Hypothetical proteins	Conserved			0	4		75
Cj0155c	50S ribosomal protein L31	rpmE	No Data	Protein synthesis	Ribosomal proteins: synthesis and modification			0	4		8
Cj0156c	hypothetical protein Cj0156c	cj0156c	No Data	Hypothetical proteins	Conserved			0	10		6	NI
Cj0157c	putative integral membrane protein	cj0157c	No Data	Cell envelope	Other			3	4		2
Cj0158c	putative haem-binding lipoprotein	cj0158c	No Data	Energy metabolism	Electron transport			1	3		41	NI
Cj0159c	hypothetical protein Cj0159c	cj0159c	No Data	Hypothetical proteins	Conserved			1	4		15
Cj0160c	Putative radical SAM domain protein	cj0160c	No Data	Unknown function	Enzymes of unknown specificity			1	5		62	NI
Cj0161c	molybdenum cofactor biosynthesis protein A	moaA	No Data	Biosynthesis of cofactors, prosthetic groups, and carriers	Molybdopterin			1	7		9
Cj0162c	putative periplasmic protein	cj0162c	No Data	Cell envelope	Other			2	5		53
Cj0163c	hypothetical protein Cj0163c	cj0163c	No Data	Hypothetical proteins	Conserved			3	3		30	NI
Cj0164c	putative 4-hydroxybenzoate octaprenyltransferase	ubiA	2.5.1.-	Biosynthesis of cofactors, prosthetic groups, and carriers	Menaquinone and ubiquinone	Others	NE	2	0		2
Cj0166	tRNA delta(2)-isopentenylpyrophosphate transferase	miaA	No Data	Protein synthesis	tRNA and rRNA base modification			1	1		1	NI
Cj0167c	putative integral membrane protein	cj0167c	No Data	Cell envelope	Other			2	4		5	NI
Cj0168c	putative periplasmic protein	cj0168c	No Data	Cell envelope	Other			0	0	NI	68	NI
Cj0169	superoxide dismutase (Fe)	sodB	1.15.1.1	Cellular processes	Detoxification	Detoxification	NE	1	6		7		Garenaux, A., M. Ritz, et al. (2009). "Role of oxidative stress in C. jejuni inactivation during freeze-thaw treatment." Curr Microbiol 58(2): 134-138.
Cj0170	hypothetical protein Cj0170	cj0170	No Data	Hypothetical proteins	Conserved			1	1		3	NI
Cj0171	hypothetical protein Cj0171	cj0171	No Data	Hypothetical proteins	Conserved			0	7		4
Cj0172c	hypothetical protein Cj0172c	cj0172c	No Data	Hypothetical proteins	Conserved	Arginine metabolism	E	2	5		18
Cj0173c	putative iron-uptake ABC transport system ATP-binding protein	cj0173c	No Data	Transport and binding proteins	Cations and iron carrying compounds	Transport	NE	1	4		41
Cj0174c	putative iron-uptake ABC transport system permease protein	cj0174c	No Data	Transport and binding proteins	Cations and iron carrying compounds	Transport	NE	2	7				Gaskin, D. - Personal Communication
Cj0175c	putative iron-uptake ABC transport system periplasmic iron-binding	cj0175c	No Data	Transport and binding proteins	Cations and iron carrying compounds	Transport	NE	2	6		33		Reid, A. N., R. Pandey, et al. (2008). "Identification of Campylobacter jejuni genes contributing to acid adaptation by transcriptional profiling and genome-wide mutagenesis." Appl Environ Microbiol 74(5): 1598-1612.
Cj0176c	putative lipoprotein	cj0176c	No Data	Cell envelope	Other			0	0	NI	1
Cj0177	putative lipoprotein	cj0177	No Data	Cell envelope	Other			1	8		5
Cj0178	putative TonB-dependent outer membrane receptor^	cj0178	No Data	Transport and binding proteins	Cations and iron carrying compounds			3	17		1		Palyada, K., D. Threadgill, et al. (2004). "Iron acquisition and regulation in Campylobacter jejuni." J Bacteriol 186(14): 4714-4729.
Cj0179	biopolymer transport protein	exbB1	No Data	Transport and binding proteins	Other			2	11		2
Cj0180	biopolymer transport protein	exbD1	No Data	Transport and binding proteins	Other			0	5		47
Cj0181	possible tonB transport protein	tonB1	No Data	Transport and binding proteins	Other			1	8		3
Cj0182	transmembrane transport protein	cj0182	No Data	Transport and binding proteins	Other			3	12		5
Cj0183	putative integral membrane protein with haemolysin domain	cj0183	No Data	Cellular processes	Pathogenesis			7	9
Cj0184c	possible serine\threonine protein phosphatase	cj0184c	No Data	Regulatory functions	Other			6	12		2		Reid, A. N., R. Pandey, et al. (2008). "Identification of Campylobacter jejuni genes contributing to acid adaptation by transcriptional profiling and genome-wide mutagenesis." Appl Environ Microbiol 74(5): 1598-1612.
Cj0185c	phnA-like protein	cj0185c	No Data	Transport and binding proteins	Other			2	2		2
Cj0186c	putative integral membrane protein	cj0186c	No Data	Cell envelope	Other			5	6
Cj0187c	phosphoribosylglycinamide formyltransferase	purN	2.1.2.2	Purines, pyrimidines, nucleosides, and nucleotides	Purine ribonucleotide biosynthesis	Purine Biosynthesis	E	1	4		13
Cj0188c	Putative kinase	cj0188c	No Data	Central intermediary metabolism/DNA metabolism	Other/DNA replication, recombination, and repair			3	8		4	NI
Cj0189c	hypothetical protein Cj0189c	cj0189c	No Data	Unclassified	Role category not yet assigned			2	6		23
Cj0190c	hypothetical protein Cj0190c	cj0190c	No Data	Unknown function	General			1	8		45
Cj0191c	polypeptide deformylase	def	3.5.1.31	Protein fate	Protein modification and repair			0	0	NI	3
Cj0192c	ATP-dependent clp protease proteolytic subunit	clpP	3.4.21.92	Protein fate	Degradation of proteins, peptides, and glycopeptides			0	0	NI	100
Cj0193c	trigger factor (peptidyl-prolyl cis /trans isomerase, chaperone)	tig	No Data	Protein fate	Protein folding and stabilization/Protein and peptide secretion and trafficking			3	2		2
Cj0194	GTP cyclohydrolase I	folE	3.5.4.16	Biosynthesis of cofactors, prosthetic groups, and carriers	Folic acid	Folate Biosynthesis	E	1	0		1
Cj0195	flagellum-specific ATP synthase	fliI	3.6.1.34	Cell envelope	Surface structures			3	7		2		Chang, C. and J. F. Miller (2006). "Campylobacter jejuni colonization of mice with limited enteric flora." Infect Immun 74(9): 5261-5271.
Cj0196c	amidophosphoribosyltransferase	purF	2.4.2.14	Purines, pyrimidines, nucleosides, and nucleotides	Purine ribonucleotide biosynthesis	Purine Biosynthesis	E	3	9		2
Cj0197c	dihydrodipicolinate reductase	dapB	1.3.1.26	Amino acid biosynthesis	Aspartate family	Lysine Biosynthesis	E	1	5		55
Cj0198c	helicase-like protein	cj0198c	No Data	DNA metabolism	DNA replication, recombination, and repair			2	8		9
Cj0199c	putative periplasmic protein	cj0199c	No Data	Cell envelope	Other			0	9
Cj0200c	putative periplasmic protein	cj0200c	No Data	Cell envelope	Other			2	5		24	NI
Cj0201c	putative integral membrane protein	cj0201c	No Data	Cell envelope	Other			2	8
Cj0202c	pseudogene	cj0202c	No Data	Pseudogene	Pseudogene			3	0		5
Cj0203	putative transmembrane transport protein	cj0203	No Data	Transport and binding proteins	Other	Transport	NE	3	9		1
Cj0204	putative integral membrane protein	cj0204	No Data	Transport and binding proteins	Amino acids, peptides and amines			0	6		12
Cj0205	putative undecaprenol kinase (bacitracin resistance protein)	bacA	No Data	Cellular processes	Toxin production and resistance	Peptidoglycan Biosynthesis	E	4	4
Cj0206	threonyl-tRNA synthetase	thrS	6.1.1.3	Protein synthesis	tRNA aminoacylation			1	2		5
Cj0207	translation initiation factor IF-3	infC	No Data	Protein synthesis	Translation factors			2	0		1
Cj0208	DNA modification methylase (adenine-specific methyltransferase)	cj0208	2.1.1.72	DNA metabolism	DNA replication, recombination, and repair			7	3				Reid, A. N., R. Pandey, et al. (2008). "Identification of Campylobacter jejuni genes contributing to acid adaptation by transcriptional profiling and genome-wide mutagenesis." Appl Environ Microbiol 74(5): 1598-1612.
Cj0223	pseudogene	cj0223	No Data	Pseudogene	Pseudogene			8	25		34		Gaskin, D. - Personal Communication
Cj0224	N-acetyl-gamma-glutamyl-phosphate reductase	argC	1.2.1.38	Amino acid biosynthesis	Glutamate family	Arginine metabolism	NE	3	10		35
Cj0225	putative acetyltransferase	cj0225	No Data	Cellular processes	Other			1	5		62
Cj0226	acetylglutamate kinase	argB	2.7.2.8	Amino acid biosynthesis	Glutamate family	Arginine metabolism	NE	1	12		2
Cj0227	acetylornithine aminotransferase	argD	2.6.1.11	Amino acid biosynthesis	Glutamate family	Arginine metabolism	E	2	15		14
Cj0228c	protein-L-isoaspartate O-methyltransferase	pcm	2.1.1.77	Protein fate	Protein modification and repair			0	1		27
Cj0229	putative acetyltransferase	cj0229	No Data	Cellular processes	Other			0	5		28
Cj0230c	hypothetical protein Cj0230c	cj0230c	No Data	Biosynthesis of cofactors, prosthetic groups, and carriers	Pyridine nucleotides			0	1
Cj0231c	ribonucleoside-diphosphate reductase beta chain	nrdB	1.17.4.1	Purines, pyrimidines, nucleosides, and nucleotides	2'-Deoxyribonucleotide metabolism	Nucleotide Salvage Pathway	E	0	0	NI	35	NI
Cj0232c	putative integral membrane protein	cj0232c	No Data	Cell envelope	Other			1	1		4	NI
Cj0233c	putative orotate phosphoribosyltransferase	pyrE	2.4.2.10	Purines, pyrimidines, nucleosides, and nucleotides	Pyrimidine ribonucleotide biosynthesis	Pyrimidine biosynthesis	NE	0	3		27
Cj0234c	ribosome recycling factor	frr	No Data	Protein synthesis	Translation factors			0	0	NI	7
Cj0235c	putative protein-export membrane protein	secG	No Data	Protein fate	Protein and peptide secretion and trafficking			0	2		1
Cj0236c	putative integral membrane protein	cj0236c	No Data	Energy metabolism/Regulatory functions/Protein synthesis	Electron transport/Other/Ribosomal proteins: synthesis and modification			0	3				Gaskin, D. - Personal Communication
Cj0237	carbonic anyhydrase	cynT	4.2.1.1	Central intermediary metabolism	Other	Others	E	0	7		5
Cj0238	putative integral membrane protein	cj0238	No Data	Cell envelope	Other			4	20
Cj0239c	nifU protein homolog	cj0239c	No Data	Energy metabolism/Regulatory functions/Protein synthesis	Electron transport/Other/Ribosomal proteins: synthesis and modification			0	0	NI	5
Cj0240c	putative aminotransferase (nifS protein homolog)	cj0240c	No Data	Cellular processes	Other	Thiamine biosynthesis	E	4	0		38
Cj0241c	putative iron-binding protein	cj0241c	No Data	Transport and binding proteins	Cations and iron carrying compounds			0	3		54	NI
Cj0243c	hypothetical protein Cj0243c	cj0243c	No Data	Hypothetical proteins	Conserved			2	3		6
Cj0244	50s ribosomal protein L35	rpmI	No Data	Protein synthesis	Ribosomal proteins: synthesis and modification			0	0	NI	12	NI
Cj0245	50S ribosomal protein L20	rplT	No Data	Protein synthesis	Ribosomal proteins: synthesis and modification			2	0		8	NI
Cj0246c	putative MCP-domain signal transduction protein	cj0246c	No Data	Regulatory functions	Other			0	7		4
Cj0247c	hypothetical protein Cj0247c	cj0247c	No Data	Hypothetical proteins	Conserved			0	6		4
Cj0248	hypothetical protein Cj0248	cj0248	No Data	Hypothetical proteins	Conserved			2	10
Cj0249	hypothetical protein Cj0249	cj0249	No Data	Hypothetical proteins	Conserved			1	6		5
Cj0250c	putative transmembrane transport protein	cj0250c	No Data	Transport and binding proteins	Other	Transport	NE	2	11		1
Cj0251c	highly acidic protein	cj0251c	No Data	No Data	No Data			1	1		16	NI
Cj0252	molybdenum cofactor biosynthesis protein C	moaC	No Data	Biosynthesis of cofactors, prosthetic groups, and carriers	Molybdopterin			2	6		41
Cj0253	hypothetical protein Cj0253	cj0253	No Data	Hypothetical proteins	Conserved			0	2		31
Cj0254	hypothetical protein Cj0254	cj0254	No Data	Hypothetical proteins	Conserved			0	15		4
Cj0255c	exodeoxyribonuclease	cj0255c	3.1.11.2	DNA metabolism	DNA replication, recombination, and repair			0	4
Cj0256	putative sulfatase family protein^	cj0256	No Data	Cell envelope	Other			1	7		3		Golden, N. J. and D. W. Acheson (2002). "Identification of motility and autoagglutination Campylobacter jejuni mutants by random transposon mutagenesis." Infect Immun 70(4): 1761-1771.
Cj0257	diacylglycerol kinase	dgkA	2.7.1.107	Fatty acid and phospholipid metabolism	Biosynthesis	Glycerolipid Synthesis	NE	4	5		2	NI
Cj0258	putative helix-turn-helix motif protein	cj0258	No Data	Hypothetical proteins	Conserved			2	2		5
Cj0259	dihydroorotase	pyrC	3.5.2.3	Purines, pyrimidines, nucleosides, and nucleotides	Pyrimidine ribonucleotide biosynthesis	Pyrimidine biosynthesis	NE	4	2
Cj0260c	small hydrophobic protein	cj0260c	No Data	Unknown function	General			0	0	NI	9
Cj0261c	hypothetical protein Cj0261c	cj0261c	No Data	Hypothetical proteins	Conserved			1	2		4
Cj0262c	putative methyl-accepting chemotaxis signal transduction protein	docC	No Data	Cellular processes	Chemotaxis and motility			1	9		7		Vegge, C. S., L. Brondsted, et al. (2009). "Energy taxis drives Campylobacter jejuni toward the most favorable conditions for growth." Appl Environ Microbiol 75(16): 5308-5314.
Cj0263	putative integral membrane protein	cj0263	No Data	Energy metabolism/Regulatory functions/Protein synthesis	Electron transport/Other/Ribosomal proteins: synthesis and modification			0	14		1
Cj0264c	molybdopterin-containing oxidoreductase	cj0264c	No Data	Cellular processes	Other	Respiratory chain	NE	1	13		3
Cj0265c	putative cytochrome C-type haem-binding periplasmic protein	cj0265c	No Data	Hypothetical proteins	Conserved	Respiratory chain	NE	0	1
Cj0266c	putative integral membrane protein	cj0266c	No Data	Cell envelope	Other			0	5
Cj0267c	putative integral membrane protein	cj0267c	No Data	Cell envelope	Other			1	5		2	NI
Cj0268c	putative transmembrane protein	cj0268c	No Data	Cell envelope	Other			3	10		3
Cj0269c	branched-chain amino acid aminotransferase	ilvE	2.6.1.42	Amino acid biosynthesis	Pyruvate family	Isoleucine/valine Metabolism	NE	5	6		23
Cj0270	possible isomserase	cj0270	5.3.2.-	Cellular processes	Other			0	1		84
Cj0271	bacterioferritin comigratory protein homolog	bcp	No Data	Cellular processes	Other			1	4		13		Atack, J. M., P. Harvey, et al. (2008). "The Campylobacter jejuni thiol peroxidases Tpx and Bcp both contribute to aerotolerance and peroxide-mediated stress resistance but have distinct substrate specificities." J Bacteriol 190(15): 5279-5290.
Cj0272	hypothetical protein Cj0272	cj0272	No Data	Unclassified	Role category not yet assigned			1	7		7	NI
Cj0273	(3R)-hydroxymyristoyl-[acyl carrier protein] dehydratase	fabZ	4.2.1.-	Fatty acid and phospholipid metabolism	Biosynthesis	Fatty Acid Synthesis	E	1	1		7
Cj0274	acyl-[acyl-carrier-protein]--UDP-N-acetylglucosam O-acyltransferase	lpxA	2.3.1.129	Cell envelope	Biosynthesis and degradation of surface polysaccharides and lipopolysaccharides	LPS Biosynthesis	E	1	0		31
Cj0275	ATP-dependent clp protease ATP-binding subunit clpX	clpX	No Data	Protein fate	Degradation of proteins, peptides, and glycopeptides			0	4
Cj0276	homolog of E. coli rod shape-determining protein	mreB	No Data	Cellular processes	Cell division			0	0	NI	6
Cj0277	homolog of E. coli rod shape-determining protein	mreC	No Data	Cellular processes	Cell division			1	0			NI
Cj0279	carbamoyl-phosphate synthase large chain	carB	6.3.5.5	Purines, pyrimidines, nucleosides, and nucleotides	Pyrimidine ribonucleotide biosynthesis	Pyrimidine biosynthesis	NE	0	0	NI			McLennan, M. K., D. D. Ringoir, et al. (2008). "Campylobacter jejuni biofilms up-regulated in the absence of the stringent response utilize a calcofluor white-reactive polysaccharide." J Bacteriol 190(3): 1097-1107.
Cj0280	hypothetical protein Cj0280	cj0280	No Data	Hypothetical proteins	Conserved			1	0
Cj0281c	putative transaldolase	tal	2.2.1.2	Energy metabolism	Pentose phosphate pathway	Pentose-Phosphate-Pathway	NE	3	4		9
Cj0282c	putative phosphoserine phosphatase	serB	3.1.3.3	Amino acid biosynthesis	Serine family	Serine Metabolism	NE	2	3		33
Cj0283c	chemotaxis protein	cheW	No Data	Cellular processes	Chemotaxis and motility			1	4		5
Cj0284c	chemotaxis histidine kinase CheA^	cheA	2.7.3.-	Cellular processes	Chemotaxis and motility			3	3		53		Chang, C. and J. F. Miller (2006). "Campylobacter jejuni colonization of mice with limited enteric flora." Infect Immun 74(9): 5261-5271.
Cj0285c	chemotaxis protein	cheV	2.7.3.-	Cellular processes	Chemotaxis and motility			1	3		39		Raphael, B. H., S. Pereira, et al. (2005). "The Campylobacter jejuni response regulator, CbrR, modulates sodium deoxycholate resistance and chicken colonization." J Bacteriol 187(11): 3662-3670.
Cj0286c	hypothetical protein Cj0286c	cj0286c	No Data	Hypothetical proteins	Conserved	LPS Biosynthesis	E	1	0		5
Cj0287c	transcription elongation factor	greA	No Data	Transcription	Transcription factors			0	0	NI	4
Cj0288c	lipid-A-disaccharide synthase	lpxB	2.4.1.182	Cell envelope	Biosynthesis and degradation of surface polysaccharides and lipopolysaccharides	LPS Biosynthesis	E	1	1
Cj0289c	major antigenic peptide PEB3	peb3	No Data	Cell envelope	Other			3	7		25
Cj0290c	pseudogene	cj0290c	No Data	Pseudogene	Pseudogene			0	2		14
Cj0291c	glycerol-3-phosphate transporter (pseudogene)	glpT	No Data	Transport and binding proteins	Carbohydrates, organic alcohols, and acids			1	11		5
Cj0292c	pseudogene	cj0292c	No Data	Pseudogene	Pseudogene			0	3		9
Cj0293	SurE protein homolog	surE	No Data	Cellular processes	Adaptations to atypical conditions	Riboflavin Metabolism	NE	2	7		13
Cj0294	moeB/thiF family protein	cj0294	No Data	Cellular processes	Other			3	5		1
Cj0295	putative acetyltransferase	cj0295	No Data	Cellular processes	Other			2	7		1
Cj0296c	aspartate 1-decarboxylase precursor	panD	4.1.1.11	Biosynthesis of cofactors, prosthetic groups, and carriers	Pantothenate and coenzyme A	Pantothenate/ CoA Biosynthesis	E	1	6		83
Cj0297c	pantoate--beta-alanine ligase	panC	6.3.2.1	Biosynthesis of cofactors, prosthetic groups, and carriers	Pantothenate and coenzyme A	Pantothenate/ CoA Biosynthesis	E	1	13		32
Cj0298c	3-methyl-2-oxobutanoate hydroxymethyltransferase	panB	2.1.2.11	Biosynthesis of cofactors, prosthetic groups, and carriers	Pantothenate and coenzyme A	Pantothenate/ CoA Biosynthesis	E	1	6
Cj0299	putative periplasmic beta-lactamase	cj0299	3.5.2.6	Cellular processes	Toxin production and resistance			1	5
Cj0300c	putative molybdenum transport ATP-binding protein	modC	No Data	Transport and binding proteins	Anions			4	12		2
Cj0301c	putative molybdenum transport system permease protein	modB	No Data	Transport and binding proteins	Anions			1	9		1
Cj0302c	hypothetical protein Cj0302c	cj0302c	No Data	Unclassified	Role category not yet assigned			0	2		75
Cj0303c	putative molybdate-binding lipoprotein	modA	No Data	Transport and binding proteins	Cations and iron carrying compounds			1	7		3
Cj0304c	putative biotin synthesis protein	bioC	No Data	Biosynthesis of cofactors, prosthetic groups, and carriers	Biotin			2	6		2	NI
Cj0305c	hypothetical protein Cj0305c	cj0305c	No Data	Unknown function	General			0	6			NI
Cj0306c	8-amino-7-oxononanoate synthase	bioF	2.3.1.47	Biosynthesis of cofactors, prosthetic groups, and carriers	Biotin	Biotin Biosynthesis	E	1	7		19
Cj0307	adenosylmethionine-8-amino-7-oxononanoate aminotransferase	bioA	2.6.1.62	Biosynthesis of cofactors, prosthetic groups, and carriers	Biotin	Biotin Biosynthesis	E	0	13		33
Cj0308c	putative dethiobiotin synthetase	bioD	6.3.3.3	Biosynthesis of cofactors, prosthetic groups, and carriers	Biotin	Biotin Biosynthesis	E	0	3			NI
Cj0309c	putative efflux protein	cj0309c	No Data	Transport and binding proteins	Other			0	5
Cj0310c	putative efflux protein	cj0310c	No Data	Transport and binding proteins	Other			3	6
Cj0311	ctc protein homolog	cj0311	No Data	Protein synthesis	Ribosomal proteins: synthesis and modification			2	1		8
Cj0312	peptidyl-tRNA hydrolase	pth	3.1.1.29	Protein synthesis	Other			0	0	NI	1
Cj0313	putative integral membrane protein	cj0313	No Data	Cell envelope	Other			1	0
Cj0314	diaminopimelate decarboxylase	lysA	4.1.1.20	Amino acid biosynthesis	Aspartate family	Lysine Biosynthesis	NE	1	1		32
Cj0315	FlhB^	flhB	No Data	Central intermediary metabolism	Other			1	1		3		Golden, N. J. and D. W. Acheson (2002). "Identification of motility and autoagglutination Campylobacter jejuni mutants by random transposon mutagenesis." Infect Immun 70(4): 1761-1771.
Cj0316	chorismate mutase\prephenate dehydratase	pheA	4.2.1.51	Amino acid biosynthesis	Aromatic amino acid family	Phenylalanine Biosynthesis	NE	0	0	NI	15
Cj0317	probable histidinol-phosphate aminotransferase	hisC	2.6.1.9	Amino acid biosynthesis	Histidine family	Histidine metabolism	NE	1	0
Cj0318	flagellar M-ring protein	fliF	No Data	Cellular processes	Chemotaxis and motility			0	1			NI
Cj0319	flagellar motor switch protein	fliG	No Data	Cellular processes	Chemotaxis and motility			1	2		40
Cj0320	putative flagellar assembly protein	fliH	No Data	Cell envelope	Surface structures			3	0		4
Cj0321	1-deoxyxylulose-5-phosphate synthase	dxs	No Data	Biosynthesis of cofactors, prosthetic groups, and carriers	Other	Isoprenoid Biosynthesis	E	1	0		8
Cj0322	peroxide stress regulator	perR	No Data	Regulatory functions	Other			0	4		10		van Vliet, A. H., M. L. Baillon, et al. (1999). "Campylobacter jejuni contains two fur homologs: characterization of iron-responsive regulation of peroxide stress defense genes by the PerR repressor." J Bacteriol 181(20): 6371-6376.
Cj0323	hypothetical protein Cj0323	cj0323	No Data	Hypothetical proteins	Conserved			0	2
Cj0324	ubiquinone\menaquinone biosynthesis methlytransferase	ubiE	2.1.1.-	Biosynthesis of cofactors, prosthetic groups, and carriers	Menaquinone and ubiquinone	Others	E	0	0	NI	1
Cj0325	exodeoxyribonuclease VII large subunit	xseA	3.1.11.6	DNA metabolism	Degradation of DNA			4	7		62
Cj0326	phosphoserine aminotransferase	serC	2.6.1.52	Amino acid biosynthesis	Serine family	Pyridoxine biosynthesis	E	0	1		20
Cj0327	Putative endoribonuclease L-PSP family protein^	cj0327	No Data	Transcription	Degradation of RNA			0	4		19	NI
Cj0328c	3-oxoacyl-[acyl-carrier-protein] synthase	fabH	No Data	Fatty acid and phospholipid metabolism	Biosynthesis	Fatty Acid Synthesis	NE	0	1		36
Cj0329c	putative fatty acid\phospholipid synthesis protein	plsX	No Data	Fatty acid and phospholipid metabolism	Biosynthesis			0	2		4
Cj0330c	50S ribosomal protein L32	rpmF	No Data	Protein synthesis	Ribosomal proteins: synthesis and modification			0	0	NI	1	NI
Cj0331c	hypothetical protein Cj0331c	cj0331c	No Data	Hypothetical proteins	Conserved			1	0		6
Cj0332c	nucleoside diphosphate kinase	ndk	2.7.4.6	Purines, pyrimidines, nucleosides, and nucleotides	2'-Deoxyribonucleotide metabolism	Nucleotide Salvage Pathway	E	2	0		48
Cj0333c	2[4Fe4S] ferredoxin FdxA	fdxA	No Data	Energy metabolism	Electron transport			2	4		7		van Vliet, A. H., M. A. Baillon, et al. (2001). "The iron-induced ferredoxin FdxA of Campylobacter jejuni is involved in aerotolerance." FEMS Microbiol Lett 196(2): 189-193.
Cj0334	alkyl hydroperoxide reductase	ahpC	1.6.4.-	Cellular processes	Detoxification	Detoxification	NE	1	2		4		Baillon, M. L., A. H. van Vliet, et al. (1999). "An iron-regulated alkyl hydroperoxide reductase (AhpC) confers aerotolerance and oxidative stress resistance to the microaerophilic pathogen Campylobacter jejuni." J Bacteriol 181(16): 4798-4804.
Cj0335	flagellar biosynthetic protein	flhB	No Data	Cellular processes	Chemotaxis and motility			5	12		6		Matz, C., A. H. van Vliet, et al. (2002). "Mutational and transcriptional analysis of the Campylobacter jejuni flagellar biosynthesis gene flhB." Microbiology 148(Pt 6): 1679-1685.
Cj0336c	putative flagellar motor protein	motB	No Data	Cell envelope	Surface structures			0	14		47		Chang, C. and J. F. Miller (2006). "Campylobacter jejuni colonization of mice with limited enteric flora." Infect Immun 74(9): 5261-5271.
Cj0337c	putative flagellar motor proton channel	motA	No Data	Cell envelope	Surface structures			1	8		2
Cj0338c	DNA polymerase I	polA	2.7.7.7	DNA metabolism	DNA replication, recombination, and repair			1	1
Cj0339	putative transmembrane transport protein	cj0339	No Data	Transport and binding proteins	Other			2	11				Colegio, O. R., T. J. t. Griffin, et al. (2001). "In vitro transposition system for efficient generation of random mutants of Campylobacter jejuni." J Bacteriol 183(7): 2384-2388.
Cj0340	putative nucleoside hydrolase	cj0340	No Data	Purines, pyrimidines, nucleosides, and nucleotides	Salvage of nucleosides and nucleotides			1	11		47		Reid, A. N., R. Pandey, et al. (2008). "Identification of Campylobacter jejuni genes contributing to acid adaptation by transcriptional profiling and genome-wide mutagenesis." Appl Environ Microbiol 74(5): 1598-1612.
Cj0341c	putative integral membrane protein	cj0341c	No Data	Cell envelope	Other			1	3		3		Stintzi, A., D. Marlow, et al. (2005). "Use of genome-wide expression profiling and mutagenesis to study the intestinal lifestyle of Campylobacter jejuni." Infect Immun 73(3): 1797-1810.
Cj0342c	excinuclease ABC subunit A	uvrA	No Data	DNA metabolism	DNA replication, recombination, and repair			2	9
Cj0343c	putative integral membrane protein	cj0343c	No Data	Cell envelope	Other			2	4		1
Cj0344	hypothetical protein Cj0344	cj0344	No Data	Hypothetical proteins	Conserved			0	0	NI
Cj0345	putative anthranilate synthase component I	trpE	4.1.3.27	Amino acid biosynthesis	Aromatic amino acid family	Tryptophan Biosynthesis	NE	4	8			NI
Cj0346	anthranilate synthase component II	trpD	4.1.3.27	Amino acid biosynthesis	Aromatic amino acid family	Tryptophan Biosynthesis	NE	6	5
Cj0347	N-(5-phosphoribosyl)anthranilate isomerase	trpF	5.3.1.24	Amino acid biosynthesis	Aromatic amino acid family	Tryptophan Biosynthesis	NE	1	4		13
Cj0348	tryptophan synthase beta chain	trpB	4.2.1.20	Amino acid biosynthesis	Aromatic amino acid family	Tryptophan Biosynthesis	NE	2	7		56
Cj0349	tryptophan synthase alpha chain	trpA	4.2.1.20	Amino acid biosynthesis	Aromatic amino acid family	Tryptophan Biosynthesis	NE	2	7		3
Cj0350	hypothetical protein Cj0350	cj0350	No Data	Hypothetical proteins	Conserved			0	5		26	NI
Cj0351	flagellar motor switch protein	fliN	No Data	Cell envelope	Surface structures			1	7		11	NI
Cj0352	putative transmembrane protein	cj0352	No Data	Cell envelope	Other			3	15		3	NI
Cj0353c	phosphatase	cj0353c	3.6.1.11	Cellular processes	Other			0	0	NI	17
Cj0354c	putative ferredoxin	fdxB	No Data	Energy metabolism	Electron transport			1	0		10	NI
Cj0355c	two-component regulator	cj0355c	No Data	Regulatory functions	Other			4	0		3	NI	Reuter, M. - Personal Communication
Cj0356c	putative dihydroneopterin aldolase	folB	No Data	Hypothetical proteins	Conserved	Folate Biosynthesis	E	1	0		9	NI
Cj0357c	putative integral membrane protein	cj0357c	No Data	Hypothetical proteins	Conserved			1	0		9
Cj0358	putative cytochrome C551 peroxidase	cj0358	1.11.1.5	Cellular processes	Detoxification	Detoxification	NE	1	5		8
Cj0360	putative phospho-sugar mutase	cj0360	No Data	Cellular processes	Other	Aminosugar Metabolism	E	2	4		17
Cj0361	lipoprotein signal peptidase	lspA	3.4.23.36	Protein fate	Protein and peptide secretion and trafficking			1	1		7
Cj0362	putative integral membrane protein	cj0362	No Data	Hypothetical proteins	Conserved			1	1		8
Cj0363c	putative oxidoreductase	cj0363c	No Data	Cellular processes	Other			2	9		3
Cj0364	hypothetical protein Cj0364	cj0364	No Data	Hypothetical proteins	Conserved			0	0	NI	24	NI
Cj0365c	putative outer membrane channel protein	cj0365c	No Data	Cellular processes	Toxin production and resistance			0	6		6		Gaskin, D. - Personal Communication
Cj0366c	transmembrane efflux protein	cj0366c	No Data	Cellular processes	Toxin production and resistance			0	11
Cj0367c	putative membrane fusion component of efflux system	cj0367c	No Data	Cellular processes	Toxin production and resistance			1	6		26
Cj0368c	CmeR (Multidrug Efflux Pump Regualtor)^	cmeR	No Data	Regulatory functions	Other			3	3		39		Lin, J., M. Akiba, et al. (2005). "CmeR functions as a transcriptional repressor for the multidrug efflux pump CmeABC in Campylobacter jejuni." Antimicrob Agents Chemother 49(3): 1067-1075
Cj0369c	ferredoxin domain-containing integral membrane protein	cj0369c	No Data	Energy metabolism	Electron transport			2	7		2
Cj0370	30S ribosomal protein S21	rpsU	No Data	Protein synthesis	Ribosomal proteins: synthesis and modification			1	0		32
Cj0371	putative flagellar motility protein	cj0371	No Data	Cell envelope	Surface structures			1	5		41
Cj0372	hypothetical protein Cj0372	cj0372	No Data	Unclassified	Role category not yet assigned			4	11		41
Cj0373	putative D-2-hydroxyacid dehydrogenase	cj0373	No Data	Cellular processes	Other			2	9		57		Thomas, M. T., M. Shepherd, et al. (2011). "Two respiratory enzyme systems in Campylobacter jejuni NCTC 11168 contribute to growth on L-lactate." Environ Microbiol 13(1): 48-61.
Cj0374	hypothetical protein Cj0374	cj0374	No Data	Hypothetical proteins	Conserved			1	2		18
Cj0375	putative lipoprotein	cj0375	No Data	Cell envelope	Other			0	2		11
Cj0376	putative periplasmic protein	cj0376	No Data	Cell envelope	Other			0	11		5
Cj0377	probable AAA family ATPase	cj0377	No Data	Cellular processes	Other			3	8
Cj0378c	putative integral membrane protein	cj0378c	No Data	Cell envelope	Other			0	6		3
Cj0379c	hypothetical protein Cj0379c	cj0379c	No Data	Energy metabolism	Aerobic/Electron transport			11	10		2
Cj0380c	hypothetical protein Cj0380c	cj0380c	No Data	Hypothetical proteins	Conserved			5	8			NI
Cj0381c	orotidine 5-phosphate decarboxylase	pyrF	4.1.1.23	Purines, pyrimidines, nucleosides, and nucleotides	Pyrimidine ribonucleotide biosynthesis	Pyrimidine biosynthesis	NE	0	7		23
Cj0382c	transcription termination protein	nusB	No Data	Regulatory functions	Other			0	0	NI	8
Cj0383c	6,7-dimethyl-8-ribityllumazine synthase	ribH	2.5.1.9	Biosynthesis of cofactors, prosthetic groups, and carriers	Riboflavin, FMN, and FAD	Riboflavin Metabolism	NE	1	1		74
Cj0384c	2-dehydro-3-deoxyphosphooctonate aldolase	kdsA	4.1.2.16	Cell envelope	Biosynthesis and degradation of surface polysaccharides and lipopolysaccharides	LPS Biosynthesis	E	3	2		3
Cj0385c	putative integral membrane protein	cj0385c	No Data	Cell envelope	Other			1	11		2
Cj0386	putative GTP-binding protein	cj0386	No Data	Cellular processes	Other			1	0		7
Cj0387	shikimate kinase	aroK	2.7.1.71	Amino acid biosynthesis	Aromatic amino acid family	Chorismate Biosynthesis	E	0	0	NI	3
Cj0388	tryptophanyl-tRNA synthetase	trpS	6.1.1.2	Protein synthesis	tRNA aminoacylation			0	3		3
Cj0389	seryl-tRNA synthetase	serS	6.1.1.11	Protein synthesis	tRNA aminoacylation			0	0	NI	35
Cj0390	putative transmembrane protein	cj0390	No Data	Cell envelope	Other			1	4		36		Colegio, O. R., T. J. t. Griffin, et al. (2001). "In vitro transposition system for efficient generation of random mutants of Campylobacter jejuni." J Bacteriol 183(7): 2384-2388.
Cj0391c	hypothetical protein Cj0391c	cj0391c	No Data	Hypothetical proteins	Conserved			1	5		5
Cj0392c	pyruvate kinase	pyk	2.7.1.40	Energy metabolism	Glycolysis/gluconeogenesis	Others	NE	2	8		155
Cj0393c	putative oxidoreductase	cj0393c	No Data	Energy metabolism	Aerobic/Electron transport	TCA cycle	NE	3	0				Thomas, M. T., M. Shepherd, et al. (2011). "Two respiratory enzyme systems in Campylobacter jejuni NCTC 11168 contribute to growth on L-lactate." Environ Microbiol 13(1): 48-61.
Cj0394c	hypothetical protein Cj0394c	cj0394c	No Data	Regulatory functions	DNA interactions	Pantothenate/ CoA Biosynthesis	E	0	0	NI	7
Cj0395c	hypothetical protein Cj0395c	cj0395c	No Data	Hypothetical proteins	Conserved			1	0		8	NI
Cj0396c	putative lipoprotein	cj0396c	No Data	Cell envelope	Other			3	0		3
Cj0397c	hypothetical protein Cj0397c	cj0397c	No Data	Hypothetical proteins	Conserved			3	5		7
Cj0398	putative Glu-tRNAGln amidotransferase subunit C	gatC	No Data	Protein synthesis	tRNA aminoacylation			1	2		14
Cj0399	putative integral membrane protein	cj0399	No Data	Unknown function	General			0	0	NI	8		Golden, N. J. and D. W. Acheson (2002). "Identification of motility and autoagglutination Campylobacter jejuni mutants by random transposon mutagenesis." Infect Immun 70(4): 1761-1771.
Cj0400	ferric uptake regulator	fur	No Data	Energy metabolism/Regulatory functions/Protein synthesis	Electron transport/Other/Ribosomal proteins: synthesis and modification			0	0	NI	16		Palyada, K., D. Threadgill, et al. (2004). "Iron acquisition and regulation in Campylobacter jejuni." J Bacteriol 186(14): 4714-4729.
Cj0401	lysyl-tRNA synthetase	lysS	6.1.1.6	Protein synthesis	tRNA aminoacylation			6	1		57
Cj0402	serine hydroxymethyltransferase	glyA	2.1.2.1	Amino acid biosynthesis/Biosynthesis of cofactors, prosthetic groups, and carriers/Purines, pyrimidines, nucleosides, and nucleotides	Serine family/Folic acid/Purine ribonucleotide biosynthesis	Serine Metabolism	NE	2	10		45
Cj0403	hypothetical protein Cj0403	cj0403	No Data	Hypothetical proteins	Conserved			2	5		1
Cj0404	putative transmembrane protein	cj0404	No Data	Cell envelope	Other			4	1		7
Cj0405	shikimate 5-dehydrogenase	aroE	1.1.1.25	Amino acid biosynthesis	Aromatic amino acid family	Chorismate Biosynthesis	E	0	3		4
Cj0406c	putative lipoprotein	cj0406c	No Data	Cell envelope	Other			2	4		4
Cj0407	prolipoprotein diacylglyceryl transferase	lgt	2.4.99.-	Protein fate	Protein modification and repair			1	2
Cj0408	fumarate reductase cytochrome B subunit	frdC	No Data	Cell envelope	Other	TCA cycle	NE	0	0	NI	6
Cj0409	succinate dehydrogenase^	frdA	1.3.99.1	Energy metabolism	TCA cycle	TCA cycle	NE	0	0	NI	17		Weingarten, R. A., M. E. Taveirne, et al. (2009). "The dual-functioning fumarate reductase is the sole succinate:quinone reductase in Campylobacter jejuni and is required for full host colonization." J Bacteriol 191(16): 5293-5300.
Cj0410	fumarate reductase iron-sulfur protein	frdB	1.3.99.1	Energy metabolism	TCA cycle	TCA cycle	NE	1	0		5
Cj0411	putative ATP /GTP binding protein	cj0411	No Data	Cellular processes	Other			7	13		2		Weingarten, R. A., M. E. Taveirne, et al. (2009). "The dual-functioning fumarate reductase is the sole succinate:quinone reductase in Campylobacter jejuni and is required for full host colonization." J Bacteriol 191(16): 5293-5300.
Cj0412	putative ATP /GTP binding protein	cj0412	No Data	Cellular processes	Other			1	5		1		Colegio, O. R., T. J. t. Griffin, et al. (2001). "In vitro transposition system for efficient generation of random mutants of Campylobacter jejuni." J Bacteriol 183(7): 2384-2388.
Cj0413	putative periplasmic protein	cj0413	No Data	Cell envelope	Other			3	5		7		Gaskin, D. - Personal Communication
Cj0414	putative oxidoreductase subunit	cj0414	No Data	Hypothetical proteins	Conserved	Respiratory chain	NE	0	4		3		Pajaniappan, M., J. E. Hall, et al. (2008). "A temperature-regulated Campylobacter jejuni gluconate dehydrogenase is involved in respiration-dependent energy conservation and chicken colonization." Mol Microbiol 68(2): 474-491.
Cj0415	putative glucose-methanol-choline oxidoreductase subunit	cj0415	No Data	Cellular processes	Other	Respiratory chain	NE	2	12		3		Pajaniappan, M., J. E. Hall, et al. (2008). "A temperature-regulated Campylobacter jejuni gluconate dehydrogenase is involved in respiration-dependent energy conservation and chicken colonization." Mol Microbiol 68(2): 474-491.
Cj0416	hypothetical protein Cj0416	cj0416	No Data	Hypothetical proteins	Conserved			0	0	NI	12
Cj0417	hypothetical protein Cj0417	cj0417	No Data	Hypothetical proteins	Conserved			0	1		33	NI
Cj0418c	hypothetical protein Cj0418c	cj0418c	No Data	Hypothetical proteins	Conserved			0	6		6
Cj0419	hypothetical protein Cj0419	cj0419	No Data	Hypothetical proteins	Conserved			0	3		28
Cj0420	putative periplasmic protein	cj0420	No Data	Cell envelope	Other			3	2		37
Cj0421c	putative integral membrane protein	cj0421c	No Data	Cell envelope	Other			2	0			NI
Cj0422c	putative H-T-H containing protein	cj0422c	No Data	Hypothetical proteins	Conserved			1	0		68
Cj0423	putative integral membrane protein	cj0423	No Data	Cell envelope	Other			1	2		2
Cj0424	putative acidic periplasmic protein	cj0424	No Data	Cell envelope	Other			5	7		60
Cj0425	putative periplasmic protein	cj0425	No Data	Cell envelope	Other			2	9
Cj0426	ABC transporter ATP-binding protein	cj0426	No Data	Transport and binding proteins	Other			0	17		27
Cj0427	hypothetical protein Cj0427	cj0427	No Data	Hypothetical proteins	Conserved			0	4		9
Cj0428	hypothetical protein Cj0428	cj0428	No Data	Hypothetical proteins	Conserved			4	4		2
Cj0429c	hypothetical protein Cj0429c	cj0429c	No Data	Unclassified	Role category not yet assigned			2	1		8
Cj0430	putative integral membrane protein	cj0430	No Data	Cell envelope	Other			0	1		4
Cj0431	putative periplasmic ATP /GTP-binding protein	cj0431	No Data	Hypothetical proteins	Conserved			1	5		4
Cj0432c	UDP-N-acetylmuramoylalanine--D-glutamate ligase	murD	6.3.2.9	Cell envelope	Biosynthesis and degradation of murein sacculus and peptidoglycan	Peptidoglycan Biosynthesis	E	1	0		38
Cj0433c	phospho-N-acetylmuramoyl-pentapeptide- transferase	mraY	2.7.8.13	Cell envelope	Biosynthesis and degradation of murein sacculus and peptidoglycan	Peptidoglycan Biosynthesis	E	1	0		11
Cj0434	phosphoglycerate mutase	pgm	5.4.2.1	Energy metabolism	Glycolysis/gluconeogenesis	Gluconeogenesis	E	1	0		35
Cj0435	3-oxoacyl-[acyl-carrier protein] reductase	fabG	1.1.1.100	Fatty acid and phospholipid metabolism	Biosynthesis	Fatty Acid Synthesis	E	0	1		29
Cj0436	hypothetical protein Cj0436	cj0436	No Data	Hypothetical proteins	Conserved			1	2		17
Cj0437	Methylmenaquinol fumarate reductase flavoprotein subunit^	mfrA	1.3.99.1	Energy metabolism	TCA cycle	Nicotinate Biosynthesis	E	0	4		2		Reid, A. N., R. Pandey, et al. (2008). "Identification of Campylobacter jejuni genes contributing to acid adaptation by transcriptional profiling and genome-wide mutagenesis." Appl Environ Microbiol 74(5): 1598-1612.
Cj0438	Methylmenaquinol fumarate reductase iron-sulfur protein^	mfrB	1.3.5.1	Energy metabolism	TCA cycle	TCA cycle	NE	0	5
Cj0439	Methylmenaquinol fumarate reductase subunit C^	mfrE	1.3.99.1	Energy metabolism	TCA cycle	TCA cycle	NE	0	6
Cj0440c	putative transcriptional regulator	cj0440c	No Data	Regulatory functions	Other			3	4		3
Cj0441	acyl carrier protein	acpP	No Data	Fatty acid and phospholipid metabolism	Biosynthesis			0	0	NI	2
Cj0442	3-oxoacyl-[acyl-carrier-protein] synthase	fabF	2.3.1.41	Fatty acid and phospholipid metabolism	Biosynthesis	Fatty Acid Synthesis	E	0	0	NI	37
Cj0443	acetyl-coenzyme A carboxylase carboxyl transferase subunit alpha	accA	6.4.1.2	Fatty acid and phospholipid metabolism	Biosynthesis	Fatty Acid Synthesis	E	0	1		37
Cj0445	pseudogene	cj0445	No Data	Pseudogene	Pseudogene			3	21
Cj0447	hypothetical protein Cj0447	cj0447	No Data	Hypothetical proteins	Conserved			1	6		21
Cj0448c	putative MCP-type signal transduction protein	cj0448c	No Data	Regulatory functions	Other			0	6		18
Cj0449c	hypothetical protein Cj0449c	cj0449c	No Data	Hypothetical proteins	Conserved			1	2		16
Cj0450c	50S ribosomal protein L28	rpmB	No Data	Energy metabolism/Regulatory functions/Protein synthesis	Electron transport/Other/Ribosomal proteins: synthesis and modification			0	1		9	NI
Cj0451	ribulose-phosphate 3-epimerase	rep	5.1.3.1	Energy metabolism	Pentose phosphate pathway	Pentose-Phosphate-Pathway	E	1	2		7	NI
Cj0452	exonuclease, possibly dna polymerase III epsilon subunit	dnaQ	2.7.7.7	DNA metabolism	DNA replication, recombination, and repair			2	8
Cj0453	thiamin biosynthesis protein ThiC	thiC	No Data	Biosynthesis of cofactors, prosthetic groups, and carriers	Thiamine	Thiamine biosynthesis	E	1	9
Cj0454c	putative membrane protein	cj0454c	No Data	Cell envelope	Other			3	1		1
Cj0455c	putative membrane protein	cj0455c	No Data	Cell envelope	Other			1	5		2
Cj0456c	hypothetical protein Cj0456c	cj0456c	No Data	Hypothetical proteins	Conserved			1	12
Cj0457c	putative lipoprotein	cj0457c	No Data	Cell envelope	Other			2	0		3
Cj0458c	hypothetical protein Cj0458c	cj0458c	No Data	Protein synthesis	tRNA and rRNA base modification			0	0	NI	2
Cj0459c	hypothetical protein Cj0459c	cj0459c	No Data	Hypothetical proteins	Conserved			1	0		59	NI
Cj0460	transcription termination factor	nusA	No Data	Transcription	Transcription factors			0	0	NI	13
Cj0461c	putative integral membrane protein	cj0461c	No Data	Cell envelope	Other			0	3		3
Cj0462	hypothetical protein Cj0462	cj0462	No Data	Hypothetical proteins	Conserved			1	1		10
Cj0463	zinc protease-like protein	cj0463	No Data	Protein fate	Degradation of proteins, peptides, and glycopeptides			0	8		15
Cj0464	ATP-dependent DNA helicase	recG	3.6.1.-	DNA metabolism	DNA replication, recombination, and repair			4	16			NI
Cj0465c	truncated haemoglobin^	ctb	No Data	Hypothetical proteins	Conserved			0	3		55		Wainwright, L. M., K. T. Elvers, et al. (2005). "A truncated haemoglobin implicated in oxygen metabolism by the microaerophilic food-borne pathogen Campylobacter jejuni." Microbiology 151(Pt 12): 4079-4091.
Cj0466	nitrosative stress regulator NssR^	nssR	No Data	Regulatory functions	Other			2	5		2		Elvers, K. T., S. M. Turner, et al. (2005). "NssR, a member of the Crp-Fnr superfamily from Campylobacter jejuni, regulates a nitrosative stress-responsive regulon that includes both a single-domain and a truncated haemoglobin." Mol Microbiol 57(3): 735-750.
Cj0467	amino-acid ABC transporter integral membrane protein	cj0467	No Data	Transport and binding proteins	Amino acids, peptides and amines	Transport	NE	1	5		9
Cj0468	amino-acid ABC transporter integral membrane protein	cj0468	No Data	Transport and binding proteins	Amino acids, peptides and amines	Transport	NE	0	3
Cj0469	amino-acid ABC transporter ATP-binding protein	cj0469	No Data	Transport and binding proteins	Amino acids, peptides and amines	Transport	NE	0	1		19		Gaskin, D. - Personal Communication
Cj0470	elongation factor TU	tuf	No Data	Protein synthesis	Translation factors			1	5		16
Cj0471	50S ribosomal protein L33	rpmG	No Data	Protein synthesis	Ribosomal proteins: synthesis and modification			0	0	NI	16	NI
Cj0472	preprotein translocase SecE subunit	secE	No Data	Protein fate	Protein and peptide secretion and trafficking			0	0	NI	1	NI
Cj0473	putative transcription antitermination protein	nusG	No Data	Transcription	Transcription factors			0	0	NI	9
Cj0474	50S ribosomal protein L11	rplK	No Data	Protein synthesis	Ribosomal proteins: synthesis and modification			0	0	NI	14
Cj0475	50S ribosomal protein L1	rplA	No Data	Protein synthesis	Ribosomal proteins: synthesis and modification			3	0		9
Cj0476	50S ribosomal protein L10	rplJ	No Data	Energy metabolism/Regulatory functions/Protein synthesis	Electron transport/Other/Ribosomal proteins: synthesis and modification			0	0	NI	9
Cj0477	50S ribosomal protein L7 /L12	rplL	No Data	Protein synthesis	Ribosomal proteins: synthesis and modification			0	0	NI	58
Cj0478	DNA-directed RNA polymerase beta chain	rpoB	2.7.7.6	Transcription	DNA-dependent RNA polymerase			0	0	NI
Cj0479	DNA-directed RNA polymerase beta chain	rpoC	2.7.7.6	DNA metabolism/Transcription/Transcription	DNA replication, recombination, and repair/Other/DNA-dependent RNA polymerase	Arginine metabolism	NE	3	4
Cj0480c	putative transcriptional regulator	cj0480c	No Data	Regulatory functions	Other			1	6		2
Cj0481	putative lyase	cj0481	No Data	Cellular processes	Other			6	14		4
Cj0482	putative altronate hydrolase N-terminus	uxaA	No Data	Central intermediary metabolism	Other			0	3		19
Cj0483	putative altronate hydrolase C-terminus	uxaA	No Data	Energy metabolism	Other			1	14		32
Cj0484	transmembrane transport protein	cj0484	No Data	Transport and binding proteins	Other			2	14		7
Cj0485	putative oxidoreductase	cj0485	No Data	Cellular processes	Other			4	10		3
Cj0486	putative sugar transporter	cj0486	No Data	Transport and binding proteins	Carbohydrates, organic alcohols, and acids	Transport	NE	0	13
Cj0487	hypothetical protein Cj0487	cj0487	No Data	Hypothetical proteins	Conserved			2	9		3
Cj0488	hypothetical protein Cj0488	cj0488	No Data	Hypothetical proteins	Conserved			0	4		11	NI
Cj0489	aldehyde dehydrogenase N-terminus	ald	1.2.1.22	Energy metabolism	Fermentation			0	2		8	NI
Cj0490	aldehyde dehydrogenase C-terminus	ald	1.2.1.22	Central intermediary metabolism/Energy metabolism	Other/Electron transport/Fermentation/Glycolysis/gluconeogenesis/TCA cycle	Others	E	0	10		17
Cj0491	30S ribosomal protein S12	rpsL	No Data	Protein synthesis	Ribosomal proteins: synthesis and modification			0	0	NI	4
Cj0492	30S ribosomal protein S7	rpsG	No Data	Protein synthesis	Ribosomal proteins: synthesis and modification			1	0		14
Cj0493	elongation factor G	fusA	No Data	Protein synthesis	Translation factors			2	0		20
Cj0494	hypothetical protein Cj0494	cj0494	No Data	Hypothetical proteins	Conserved			1	1		12
Cj0495	Putative methyltransferase domain protein	cj0495	No Data	Hypothetical proteins	Conserved			0	3		2	NI
Cj0496	hypothetical protein Cj0496	cj0496	No Data	Unclassified	Role category not yet assigned			1	0		29	NI
Cj0497	putative lipoprotein	cj0497	No Data	Cell envelope	Other			1	6
Cj0498	indole-3-glycerol phosphate synthase	trpC	4.1.1.48	Amino acid biosynthesis	Aromatic amino acid family	Tryptophan Biosynthesis	NE	2	2		4
Cj0499	HIT-like protein	cj0499	No Data	Unknown function	General			0	5		208
Cj0500	putative ATP /GTP binding protein	cj0500	No Data	Energy metabolism/Regulatory functions/Protein synthesis	Electron transport/Other/Ribosomal proteins: synthesis and modification			2	11
Cj0501	pseudogene	cj0501	No Data	Pseudogene	Pseudogene			4	9		1
Cj0503c	putative ferrochelatase	hemH	4.99.1.1	Biosynthesis of cofactors, prosthetic groups, and carriers	Heme, porphyrin, and cobalamin	Heme biosynthesis	E	1	1		1	NI
Cj0504c	hypothetical protein Cj0504c	cj0504c	No Data	Unknown function	Enzymes of unknown specificity			0	0	NI	43
Cj0505c	putative aminotransferase (degT family)	cj0505c	No Data	Cellular processes	Other			0	0	NI	46
Cj0506	alanyl-tRNA synthetase	alaS	6.1.1.7	Protein synthesis	tRNA aminoacylation			0	0	NI
Cj0507	MAF homolog	maf	No Data	Unclassified	Role category not yet assigned			0	0	NI	4
Cj0508	penicillin-binding protein	pbpA	No Data	Cell envelope	Biosynthesis and degradation of murein sacculus and peptidoglycan			0	0	NI
Cj0509c	ATP-dependent CLP protease ATP-binding subunit	clpB	No Data	Protein fate	Protein folding and stabilization			0	6		1		Reid, A. N., R. Pandey, et al. (2008). "Identification of Campylobacter jejuni genes involved in the response to acidic pH and stomach transit." Appl Environ Microbiol 74(5): 1583-1597.
Cj0510c	hypothetical protein Cj0510c	cj0510c	No Data	Unclassified	Role category not yet assigned			2	0		71	NI
Cj0511	putative secreted protease	cj0511	No Data	Protein synthesis	Translation factors			4	2				Champion, O. L., A. V. Karlyshev, et al. (2010). "Insect infection model for Campylobacter jejuni reveals that O-methyl phosphoramidate has insecticidal activity." J Infect Dis 201(5): 776-782.
Cj0512	phosphoribosylaminoimidazole-succinocarboxamide synthase	purC	6.3.2.6	Purines, pyrimidines, nucleosides, and nucleotides	Purine ribonucleotide biosynthesis	Purine biosynthesis	NE	2	0		15
Cj0513	phosphoribosylformylglycinamidine (FGAM) synthase	purS	No Data	Purines, pyrimidines, nucleosides, and nucleotides	Purine ribonucleotide biosynthesis			1	0		38	NI
Cj0514	phosphoribosylformylglycinamidine synthase I	purQ	6.3.5.3	Purines, pyrimidines, nucleosides, and nucleotides	Purine ribonucleotide biosynthesis	Purine biosynthesis	E	0	0	NI	13
Cj0515	putative periplasmic protein	cj0515	No Data	Cell envelope	Other			1	0		9	NI
Cj0516	putative 1-acyl-SN-glycerol-3-phosphate acyltransferase	plsC	2.3.1.51	Fatty acid and phospholipid metabolism	Biosynthesis	Glycerolipid Synthesis	E	0	0	NI	1
Cj0517	CRCB protein homolog	crcB	No Data	Cell envelope/Protein fate	Other/Protein folding and stabilization			2	5		2
Cj0518	hsp90 family heat shock protein	htpG	No Data	Energy metabolism/Regulatory functions/Protein synthesis	Electron transport/Other/Ribosomal proteins: synthesis and modification			7	8		6
Cj0519	hypothetical protein Cj0519	cj0519	No Data	Hypothetical proteins	Conserved			1	4
Cj0520	putative membrane protein	cj0520	No Data	Cell envelope	Other			0	5		29		Gaskin, D. - Personal Communication
Cj0522	putative membrane protein	cj0522	No Data	Cell envelope	Other			2	2		2	NI
Cj0523	putative membrane protein	cj0523	No Data	Cell envelope	Other			1	4		2	NI
Cj0524	hypothetical protein Cj0524	cj0524	No Data	Hypothetical proteins	Conserved			5	7		58		Gaskin, D. - Personal Communication
Cj0525c	putative penicillin-binding protein	pbpB	No Data	Cell envelope	Biosynthesis and degradation of murein sacculus and peptidoglycan			0	0	NI	2
Cj0526c	putative flagellar hook-basal body complex protein	fliE	No Data	Cellular processes	Chemotaxis and motility			0	0	NI	4	NI
Cj0527c	flagellar basal-body rod protein	flgC	No Data	Cellular processes	Chemotaxis and motility			2	0		35
Cj0528c	putative flagellar basal-body rod protein	flgB	No Data	Cellular processes	Chemotaxis and motility			0	1				Golden, N. J. and D. W. Acheson (2002). "Identification of motility and autoagglutination Campylobacter jejuni mutants by random transposon mutagenesis." Infect Immun 70(4): 1761-1771.
Cj0529c	Putative aminodeoxychorismate lyase family protein	cj0529c	No Data	Hypothetical proteins	Conserved			1	14		3	NI
Cj0530	putative periplasmic protein	cj0530	No Data	Cell envelope	Other			2	0			NI
Cj0531	isocitrate dehydrogenase	icd	1.1.1.42	Energy metabolism	TCA cycle	TCA cycle	NE	2	4		7
Cj0532	malate dehydrogenase	mdh	1.1.1.37	Energy metabolism	TCA cycle	TCA cycle	NE	0	3		3
Cj0533	succinyl-coA synthetase beta chain	sucC	6.2.1.5	Energy metabolism	TCA cycle	TCA cycle	NE	1	8		3
Cj0534	succinyl-coA synthetase alpha chain	sucD	6.2.1.5	Energy metabolism	TCA cycle	TCA cycle	NE	2	5		13
Cj0535	OORD subunit of 2-oxoglutarate:acceptor oxidoreductase	oorD	No Data	Energy metabolism	Electron transport	TCA cycle	NE	0	0	NI	18
Cj0536	OORA subunit of 2-oxoglutarate:acceptor oxidoreductase	oorA	No Data	Energy metabolism	Electron transport	TCA cycle	NE	0	2		19
Cj0537	OORB subunit of 2-oxoglutarate:acceptor oxidoreductase	oorB	No Data	Energy metabolism	Electron transport	TCA cycle	NE	0	0	NI	17
Cj0538	OORC subunit of 2-oxoglutarate:acceptor oxidoreductase	oorC	No Data	Energy metabolism	Electron transport	TCA cycle	NE	0	4		38		Reid, A. N., R. Pandey, et al. (2008). "Identification of Campylobacter jejuni genes contributing to acid adaptation by transcriptional profiling and genome-wide mutagenesis." Appl Environ Microbiol 74(5): 1598-1612.
Cj0539	hypothetical protein Cj0539	cj0539	No Data	Hypothetical proteins	Conserved			0	0	NI	2
Cj0540	hypothetical protein Cj0540	cj0540	No Data	Hypothetical proteins	Conserved			0	5		4
Cj0541	polyprenyl synthetase	cj0541	2.5.1.-	Biosynthesis of cofactors, prosthetic groups, and carriers	Menaquinone and ubiquinone	Others	E	2	0
Cj0542	glutamyl-tRNA reductase	hemA	1.2.1.-	Biosynthesis of cofactors, prosthetic groups, and carriers	Heme, porphyrin, and cobalamin	Heme biosynthesis	E	1	0		80
Cj0543	prolyl-tRNA synthetase	proS	6.1.1.15	Protein synthesis	tRNA aminoacylation			0	4		5
Cj0544	putative integral memnbrane protein	cj0544	No Data	Cell envelope	Other			1	2		8	NI
Cj0545	porphobilinogen deaminase	hemC	4.3.1.8	Biosynthesis of cofactors, prosthetic groups, and carriers	Heme, porphyrin, and cobalamin	Heme biosynthesis	E	0	0	NI	2	NI
Cj0546	hypothetical protein Cj0546	cj0546	No Data	Hypothetical proteins	Conserved	Others	NE	0	0	NI
Cj0547	possible flagellar protein	flaG	No Data	Cell envelope	Surface structures			1	3		50		Kalmokoff, M., P. Lanthier, et al. (2006). "Proteomic analysis of Campylobacter jejuni 11168 biofilms reveals a role for the motility complex in biofilm formation." J Bacteriol 188(12): 4312-4320.
Cj0548	putative flagellar hook-associated protein	fliD	No Data	Cellular processes	Chemotaxis and motility			5	25		4		Golden, N. J. and D. W. Acheson (2002). "Identification of motility and autoagglutination Campylobacter jejuni mutants by random transposon mutagenesis." Infect Immun 70(4): 1761-1771.
Cj0549	flagellar protein	fliS	No Data	Cellular processes	Chemotaxis and motility			0	5		6		Golden, N. J. and D. W. Acheson (2002). "Identification of motility and autoagglutination Campylobacter jejuni mutants by random transposon mutagenesis." Infect Immun 70(4): 1761-1771.
Cj0550	hypothetical protein Cj0550	cj0550	No Data	Hypothetical proteins	Conserved			0	2		11
Cj0551	elongation factor P	efp	No Data	Protein synthesis	Translation factors			2	0		46
Cj0552	hydrophobic protein	cj0552	No Data	Unknown function	General			0	8		2
Cj0553	putative integral membrane protein	cj0553	No Data	Cell envelope	Other			0	15
Cj0554	hypothetical protein Cj0554	cj0554	No Data	Hypothetical proteins	Conserved			0	5		34
Cj0555	putative integral membrane protein	cj0555	No Data	Cell envelope	Other			3	11		1
Cj0556	hypothetical protein Cj0556	cj0556	No Data	Hypothetical proteins	Conserved			0	10		8
Cj0557c	putative integral membrane protein	cj0557c	No Data	Cell envelope	Other			0	9		10
Cj0558c	gamma-glutamyl phosphate reductase	proA	1.2.1.41	Amino acid biosynthesis	Glutamate family	Glutamate Metabolism	NE	0	6
Cj0559	oxidoreductase	cj0559	No Data	Cellular processes	Other	Respiratory chain	E	0	7
Cj0560	putative integral membrane protein	cj0560	No Data	Cell envelope	Other			3	9		29
Cj0561c	possible periplasmic protein	cj0561c	No Data	Cell envelope	Other			1	8		10
Cj0562	replicative DNA helicase	dnaB	3.6.1.-	DNA metabolism	DNA replication, recombination, and repair			2	1		13
Cj0563	hypothetical protein Cj0563	cj0563	No Data	Hypothetical proteins	Conserved			1	1		8
Cj0564	putative integral membrane protein	cj0564	No Data	Cell envelope	Other			0	2		2
Cj0565	pseudogene	cj0565	No Data	Pseudogene	Pseudogene			7	9		1
Cj0566	hypothetical protein Cj0566	cj0566	No Data	Hypothetical proteins	Conserved			4	17			NI
Cj0567	pseudogene	cj0567	No Data	Pseudogene	Pseudogene			0	0	NI	15
Cj0568	pseudogene	cj0568	No Data	Pseudogene	Pseudogene			0	2		2
Cj0569	pseudogene	cj0569	No Data	Pseudogene	Pseudogene			4	13		1		Reid, A. N., R. Pandey, et al. (2008). "Identification of Campylobacter jejuni genes contributing to acid adaptation by transcriptional profiling and genome-wide mutagenesis." Appl Environ Microbiol 74(5): 1598-1612.
Cj0570	putative ATP /GTP binding protein	cj0570	No Data	Energy metabolism/Regulatory functions/Protein synthesis	Electron transport/Other/Ribosomal proteins: synthesis and modification			1	12		16
Cj0571	putative transcriptional regulator	cj0571	No Data	Regulatory functions	Other			0	8				Stintzi, A., D. Marlow, et al. (2005). "Use of genome-wide expression profiling and mutagenesis to study the intestinal lifestyle of Campylobacter jejuni." Infect Immun 73(3): 1797-1810.
Cj0572	GTP cyclohydrolase II / 3,4-dihydroxy-2-butanone 4-phosphate synthase	ribA	3.5.4.25	Biosynthesis of cofactors, prosthetic groups, and carriers	Riboflavin, FMN, and FAD	Riboflavin Metabolism	NE	0	3		72		Crossley, R. A., D. J. Gaskin, et al. (2007). "Riboflavin biosynthesis is associated with assimilatory ferric reduction and iron acquisition by Campylobacter jejuni." Appl Environ Microbiol 73(24): 7819-7825.
Cj0573	hypothetical protein Cj0573	cj0573	No Data	Unclassified	Role category not yet assigned			0	3
Cj0574	acetolactate synthase large subunit	ilvI	4.1.3.18	Amino acid biosynthesis	Pyruvate family	Isoleucine/valine Metabolism	NE	4	13		4
Cj0575	acetolactate synthase small subunit	ilvH	4.1.3.18	Amino acid biosynthesis	Pyruvate family	Isoleucine/valine Metabolism	NE	0	4		62
Cj0576	UDP-3-O-[3-hydroxymyristoyl] glucosamine N-acyltransferase	lpxD	No Data	Cell envelope	Biosynthesis and degradation of surface polysaccharides and lipopolysaccharides	LPS Biosynthesis	E	0	2		38
Cj0577c	S-adenosylmethionine:tRNA ribosyltransferase-isomerase	queA	No Data	Protein synthesis	tRNA and rRNA base modification			0	10		4
Cj0578c	sec-independant protein translocase	tatC	No Data	Transport and binding proteins	Amino acids, peptides and amines			0	4		2
Cj0579c	sec-independant protein translocase	tatB	No Data	Protein fate	Protein and peptide secretion and trafficking			1	2		37	NI
Cj0580c	putative oxidoreductase	cj0580c	No Data	Biosynthesis of cofactors, prosthetic groups, and carriers	Heme, porphyrin, and cobalamin	Heme biosynthesis	E	2	6		7
Cj0581	putative NTPase	cj0581	No Data	DNA metabolism	DNA replication, recombination, and repair	Folate Biosynthesis	E	0	0	NI	6
Cj0582	aspartokinase, alpha and beta subunits	lysC	2.7.2.4	Amino acid biosynthesis	Aspartate family	Aspartate Metabolism	NE	2	0		21
Cj0583	hypothetical protein Cj0583	cj0583	No Data	Hypothetical proteins	Conserved			2	0		65
Cj0584	hypothetical protein Cj0584	cj0584	No Data	Hypothetical proteins	Conserved			0	0	NI	2
Cj0585	putative dihydropteroate synthase	folP	2.5.1.15	Biosynthesis of cofactors, prosthetic groups, and carriers	Folic acid	Folate Biosynthesis	E	0	4
Cj0586	DNA ligase	ligA	6.5.1.2	DNA metabolism	DNA replication, recombination, and repair			2	0		9
Cj0587	putative integral membrane protein	cj0587	No Data	Cell envelope	Other			3	2
Cj0588	putative haemolysin	tlyA	No Data	Cellular processes	Pathogenesis			0	1		3
Cj0589	putative riboflavin kinase /FMN adenylyltransferase	ribF	2.7.7.2	Biosynthesis of cofactors, prosthetic groups, and carriers	Riboflavin, FMN, and FAD	Riboflavin Metabolism	E	2	0		8
Cj0590	hypothetical protein Cj0590	cj0590	No Data	Unknown function	Enzymes of unknown specificity			3	7		3
Cj0591c	putative lipoprotein	cj0591c	No Data	Cell envelope	Other			1	5		29	NI	Gaskin, D. - Personal Communication
Cj0592c	putative periplasmic protein	cj0592c	No Data	Cell envelope	Other			0	11		16
Cj0593c	putative integral membrane protein	cj0593c	No Data	Energy metabolism/Regulatory functions/Protein synthesis	Electron transport/Other/Ribosomal proteins: synthesis and modification			0	5		2
Cj0594c	putative periplasmic protein	cj0594c	No Data	DNA metabolism/Transcription	Degradation of DNA/Degradation of RNA			1	4
Cj0595c	endonuclease III	nth	4.2.99.18	DNA metabolism	DNA replication, recombination, and repair			0	4		29		Colegio, O. R., T. J. t. Griffin, et al. (2001). "In vitro transposition system for efficient generation of random mutants of Campylobacter jejuni." J Bacteriol 183(7): 2384-2388.
Cj0596	major antigenic peptide PEB3\cell binding factor 2	peb4\cbf2	No Data	Protein fate	Protein folding and stabilization			0	3		61		Asakura, H., M. Yamasaki, et al. (2007). "Deletion of peb4 gene impairs cell adhesion and biofilm formation in Campylobacter jejuni." FEMS Microbiol Lett 275(2): 278-285.
Cj0597	fructose-bisphosphate aldolase	fba	4.1.2.13	Energy metabolism	Glycolysis/gluconeogenesis	Gluconeogenesis	E	0	0	NI	9
Cj0598	putative membrane protein	cj0598	No Data	Cell envelope	Other			2	3			NI
Cj0599	OmpA family proetin	cj0599	No Data	Cell envelope	Other			1	10		97		Reid, A. N., R. Pandey, et al. (2008). "Identification of Campylobacter jejuni genes contributing to acid adaptation by transcriptional profiling and genome-wide mutagenesis." Appl Environ Microbiol 74(5): 1598-1612.
Cj0600	hypothetical protein Cj0600	cj0600	No Data	Hypothetical proteins	Conserved			2	9			NI
Cj0601c	putative sodium-dependent transmembrane transport protein	cj0601c	No Data	Transport and binding proteins	Other			5	11		3	NI
Cj0602c	hypothetical protein Cj0602c	cj0602c	No Data	Cell envelope	Other			1	6
Cj0603c	putative thiol:disulfide interchange protein	dsbD	No Data	Protein fate	Protein folding and stabilization			1	4		3	NI
Cj0604	hypothetical protein Cj0604	cj0604	No Data	Unknown function	General			1	5		22
Cj0605	putative amidohydrolase	cj0605	No Data	Cellular processes	Other			3	8		18
Cj0606	putative periplasmic protein	cj0606	No Data	Cell envelope	Other			1	6		10
Cj0607	ABC-type transmembrane transport protein	cj0607	No Data	Transport and binding proteins	Other			0	10		4		Reid, A. N., R. Pandey, et al. (2008). "Identification of Campylobacter jejuni genes contributing to acid adaptation by transcriptional profiling and genome-wide mutagenesis." Appl Environ Microbiol 74(5): 1598-1612.
Cj0608	putative outer membrane protein	cj0608	No Data	Transport and binding proteins	Other			1	8				Gaskin, D. - Personal Communication
Cj0609c	possible periplasmic protein	cj0609c	No Data	Cell envelope	Other			2	0		3
Cj0610c	putative periplasmic protein	cj0610c	No Data	Cell envelope	Other			3	5		6
Cj0611c	putative transmembrane transport protein	cj0611c	No Data	Cell envelope	Other			1	11			NI
Cj0612c	ferritin	cft	No Data	Transport and binding proteins	Cations and iron carrying compounds			1	5
Cj0613	possible periplasmic phosphate binding protein	pstS	No Data	Transport and binding proteins	Anions	Transport	NE	1	3		34		Gaskin, D. - Personal Communication
Cj0614	putative phosphate transport system permease protein	pstC	No Data	Transport and binding proteins	Anions	Transport	NE	1	4
Cj0615	putative phosphate transport system permease protein	pstA	No Data	Transport and binding proteins	Anions	Transport	NE	4	0		10
Cj0616	putative phosphate transport ATP-binding protein	pstB	No Data	Transport and binding proteins	Anions	Transport	NE	1	6		1
Cj0617	hypothetical protein Cj0617 (617 family)	cj0617	No Data	Hypothetical proteins	Conserved			5	1		9
Cj0618	hypothetical protein Cj0618 (617 family)	cj0618	No Data	Hypothetical proteins	Conserved			2	4		8
Cj0619	putative integral membrane protein	cj0619	No Data	Cell envelope	Other			1	9
Cj0620	hypothetical protein Cj0620	cj0620	No Data	Unclassified	Role category not yet assigned			2	1		10	NI
Cj0621	hypothetical protein Cj0621	cj0621	No Data	Hypothetical proteins	Conserved			2	3		24
Cj0622	transcriptional regulatory protein hypF	hypF	No Data	Protein fate	Protein modification and repair			9	15		2	NI
Cj0623	hydrogenase isoenzymes formation protein	hypB	No Data	Protein fate	Protein folding and stabilization			2	5				Colegio, O. R., T. J. t. Griffin, et al. (2001). "In vitro transposition system for efficient generation of random mutants of Campylobacter jejuni." J Bacteriol 183(7): 2384-2388.
Cj0624	hydrogenase isoenzymes formation protein	hypC	No Data	Protein fate	Protein folding and stabilization			0	5		98
Cj0625	hydrogenase isoenzymes formation protein	hypD	No Data	Protein fate	Protein folding and stabilization			3	12
Cj0626	hydrogenase isoenzymes formation protein	hypE	No Data	Energy metabolism	Electron transport			0	9		40
Cj0627	hydrogenase expression /formation protein	hypA	No Data	Protein fate	Protein modification and repair			0	2		34	NI
Cj0628	putative lipoprotein	cj0628	No Data	Cell envelope	Other			2	5		4
Cj0629	possible lipoprotein	cj0629	No Data	Cell envelope	Other			2	12		29
Cj0630c	hypothetical protein Cj0630c	cj0630c	No Data	Hypothetical proteins	Conserved			0	0	NI	6
Cj0631c	putative ribonuclease	cj0631c	No Data	Transcription	Degradation of RNA			1	3		1
Cj0632	ketol-acid reductoisomerase	ilvC	1.1.1.86	Amino acid biosynthesis	Pyruvate family	Isoleucine/valine Metabolism	NE	1	5		43
Cj0633	putative periplasmic protein	cj0633	No Data	Cell envelope	Other			0	4		8
Cj0634	SMF family protein	cj0634	No Data	Energy metabolism/Regulatory functions/Protein synthesis	Electron transport/Other/Ribosomal proteins: synthesis and modification			1	7		34
Cj0635	Holliday junction resolvase-like protein^	cj0635	No Data	DNA metabolism	DNA replication, recombination, and repair			1	0			NI
Cj0636	NOL1\NOP2\sun family protein	cj0636	No Data	Unclassified	Role category not yet assigned			3	8		7
Cj0637c	putative peptide methionine sulfoxide reductase	mrsA	No Data	Protein fate	Protein modification and repair			0	3		85		Atack, J. M. and D. J. Kelly (2008). "Contribution of the stereospecific methionine sulphoxide reductases MsrA and MsrB to oxidative and nitrosative stress resistance in the food-borne pathogen Campylobacter jejuni." Microbiology 154(Pt 8): 2219-2230.
Cj0638c	inorganic pyrophosphatase	ppa	3.6.1.1	Central intermediary metabolism	Phosphorus compounds	Others	E	3	0
Cj0639c	adenylate kinase	adk	2.7.4.3	Energy metabolism/Regulatory functions/Protein synthesis	Electron transport/Other/Ribosomal proteins: synthesis and modification	Nucleotide Salvage Pathway	E	0	0	NI	7
Cj0640c	aspartyl-tRNA synthetase	aspS	6.1.1.12	Protein synthesis	tRNA aminoacylation			1	1		6
Cj0641	hypothetical protein Cj0641	cj0641	No Data	Biosynthesis of cofactors, prosthetic groups, and carriers	Pyridine nucleotides	Nicotinate Biosynthesis	E	0	0	NI	3
Cj0642	putative DNA repair protein	recN	No Data	Energy metabolism/Regulatory functions/Protein synthesis	Electron transport/Other/Ribosomal proteins: synthesis and modification			1	5
Cj0643	Campylobacter bile resistance regulator^	CbrR	No Data	Regulatory functions	Other			2	1		39		Raphael, B. H., S. Pereira, et al. (2005). "The Campylobacter jejuni response regulator, CbrR, modulates sodium deoxycholate resistance and chicken colonization." J Bacteriol 187(11): 3662-3670.
Cj0644	hypothetical protein Cj0644	cj0644	No Data	DNA metabolism	Degradation of DNA			1	0		5
Cj0645	putative secreted transglycosylase	cj0645	3.2.1.-	Cell envelope	Biosynthesis and degradation of murein sacculus and peptidoglycan			0	1		60
Cj0646	putative lipoprotein	cj0646	No Data	Energy metabolism/Regulatory functions/Protein synthesis	Electron transport/Other/Ribosomal proteins: synthesis and modification			1	4		2		Gaskin, D. - Personal Communication
Cj0647	hypothetical protein Cj0647	cj0647	No Data	Unknown function	Enzymes of unknown specificity	LPS Biosynthesis	E	2	2		13
Cj0648	hypothetical protein Cj0648	cj0648	No Data	Hypothetical proteins	Conserved			1	0
Cj0649	hypothetical protein Cj0649	cj0649	No Data	Unclassified	Role category not yet assigned			1	0		21
Cj0650	putative ATP /GTP binding protein	cj0650	No Data	Energy metabolism/Regulatory functions/Protein synthesis	Electron transport/Other/Ribosomal proteins: synthesis and modification			0	0	NI
Cj0651	putative integral membrane protein	cj0651	No Data	Cell envelope	Other			0	0	NI	1
Cj0652	penicillin-binding protein	pbpC	No Data	Cell envelope	Biosynthesis and degradation of murein sacculus and peptidoglycan			0	0	NI	2
Cj0653c	putative aminopeptidase	cj0653c	No Data	Protein fate	Degradation of proteins, peptides, and glycopeptides			1	12		6
Cj0654c	pseudogene	cj0654c	No Data	Pseudogene	Pseudogene			3	26		1
Cj0659c	putative periplasmic protein	cj0659c	No Data	Cell envelope	Other			1	5
Cj0660c	putative transmembrane protein	cj0660c	No Data	Cell envelope	Other			5	8
Cj0661c	GTP-binding protein ERA homolog	era	No Data	Cellular processes/Regulatory functions	Cell division/RNA interactions			0	0	NI	41
Cj0662c	putative heat shock protein	hslU	No Data	Protein fate	Protein folding and stabilization			1	1		28
Cj0663c	putative heat shock protein	hslV	3.4.99.-	Protein fate	Degradation of proteins, peptides, and glycopeptides			0	0	NI	91
Cj0664c	50S ribosomal protein L9	rplI	No Data	Protein synthesis	Ribosomal proteins: synthesis and modification			1	3		3
Cj0665c	argininosuccinate synthase	argG	6.3.4.5	Amino acid biosynthesis	Glutamate family	Urea Cycle	NE	3	5		45
Cj0667	hypothetical protein Cj0667	cj0667	No Data	Unclassified	Role category not yet assigned			1	0		2
Cj0668	putative ATP /GTP-binding protein	cj0668	No Data	Unclassified	Role category not yet assigned			0	0	NI	2
Cj0669	ABC-transporter ATP-binding protein	cj0669	No Data	Transport and binding proteins	Other			1	1
Cj0670	RNA polymerase sigma-54 factor	rpoN	No Data	Transcription	Transcription factors			4	5		63		Golden, N. J. and D. W. Acheson (2002). "Identification of motility and autoagglutination Campylobacter jejuni mutants by random transposon mutagenesis." Infect Immun 70(4): 1761-1771.
Cj0671	putative anaerobic C4-dicarboxylate transporter	dcuB	No Data	Transport and binding proteins	Carbohydrates, organic alcohols, and acids	Transport	NE	2	9
Cj0672	putative periplasmic protein	cj0672	No Data	Cell envelope	Other			0	2		1
Cj0676	potassium-transporting ATPase A chain (pseudogene)	kdpA	No Data	Pseudogene	Pseudogene			3	14	NI
Cj0677	potassium-transporting ATPase B chain	kdpB	3.6.1.36	Pseudogene	Pseudogene			2	10		1		Gaskin, D. - Personal Communication
Cj0678	potassium-transporting ATPase C chain (pseudogene)	kdpC	No Data	Pseudogene	Pseudogene			1	6		2
Cj0679	truncated KdpD protein	kdpD	2.7.3.-	Transport and binding proteins	Cations and iron carrying compounds			2	22		6		Reid, A. N., R. Pandey, et al. (2008). "Identification of Campylobacter jejuni genes contributing to acid adaptation by transcriptional profiling and genome-wide mutagenesis." Appl Environ Microbiol 74(5): 1598-1612.
Cj0680c	excinuclease ABC subunit B	uvrB	No Data	DNA metabolism	DNA replication, recombination, and repair			3	6		9
Cj0681	hypothetical protein Cj0681	cj0681	No Data	Hypothetical proteins	Conserved			1	0		10
Cj0682	hypothetical protein Cj0682	cj0682	No Data	Hypothetical proteins	Conserved			0	1		10	NI
Cj0683	putative periplasmic protein	cj0683	No Data	Cell envelope	Other			0	4		16
Cj0684	putative primosomal protein N	priA	No Data	DNA metabolism	DNA replication, recombination, and repair			1	1		30
Cj0685c	possible sugar transferase	cj0685c	No Data	Cell envelope	Biosynthesis and degradation of surface polysaccharides and lipopolysaccharides			5	18		2
Cj0686	gcpE protein homolog	gcpE	No Data	Biosynthesis of cofactors, prosthetic groups, and carriers	Other	Isoprenoid Biosynthesis	E	0	0	NI	8
Cj0687c	putative flagellar L-ring protein precursor	flgH	No Data	Cellular processes	Chemotaxis and motility			0	7		1
Cj0688	putative phosphate acetyltransferase	pta	2.3.1.8	Energy metabolism	Other	Pyruvate metabolism	NE	0	8		64		Joshua, G. W., C. Guthrie-Irons, et al. (2006). "Biofilm formation in Campylobacter jejuni." Microbiology 152(Pt 2): 387-396.
Cj0689	acetate kinase	ackA	2.7.2.1	Energy metabolism	Fermentation	Pyruvate metabolism	NE	1	7		6		Joshua, G. W., C. Guthrie-Irons, et al. (2006). "Biofilm formation in Campylobacter jejuni." Microbiology 152(Pt 2): 387-396.
Cj0690c	possible restriction /modification enzyme	cj0690c	No Data	DNA metabolism	DNA replication, recombination, and repair			2	1
Cj0691	putative membrane protein	cj0691	No Data	Cell envelope	Other			1	3
Cj0692c	putative membrane protein	cj0692c	No Data	Cell envelope	Other			2	3		4
Cj0693c	hypothetical protein Cj0693c	cj0693c	No Data	Unknown function	Enzymes of unknown specificity			1	2		21
Cj0694	putative periplasmic protein	cj0694	No Data	Cell envelope	Other			0	0	NI	4
Cj0695	cell division protein ftsA	ftsA	No Data	Cellular processes	Cell division			0	0	NI
Cj0696	cell division protein ftsZ	ftsZ	No Data	Cellular processes	Cell division			0	0	NI	6
Cj0697	putative flagellar basal-body rod protein	flgG2 (flgF)	No Data	Cell envelope	Surface structures			0	5		108		Song, Y. C., S. Jin, et al. (2004). "FlaC, a protein of Campylobacter jejuni TGH9011 (ATCC43431) secreted through the flagellar apparatus, binds epithelial cells and influences cell invasion." Mol Microbiol 53(2): 541-553.
Cj0698	flagellar basal-body rod protein	flgG	No Data	Cell envelope	Surface structures			0	6		4
Cj0699c	glutamine synthetase	glnA	6.3.1.2	Amino acid biosynthesis	Glutamate family	Glutamine Biosynthesis	E	0	1		39
Cj0700	hypothetical protein Cj0700	cj0700	No Data	Hypothetical proteins	Conserved			0	0	NI	99
Cj0701	putative protease	cj0701	No Data	Protein fate	Degradation of proteins, peptides, and glycopeptides			4	0		3
Cj0702	phosphoribosylaminoimidazole carboxylase catalytic subunit	purE	4.1.1.21	Purines, pyrimidines, nucleosides, and nucleotides	Purine ribonucleotide biosynthesis	Purine biosynthesis	NE	1	0		20
Cj0703	hypothetical protein Cj0703	cj0703	No Data	Hypothetical proteins	Conserved			0	0	NI	15	NI
Cj0704	glycyl-tRNA synthetase alpha chain	glyQ	6.1.1.14	Protein synthesis	tRNA aminoacylation			0	1		4	NI
Cj0705	hypothetical protein Cj0705	cj0705	No Data	Hypothetical proteins	Conserved			1	7		9
Cj0706	hypothetical protein Cj0706	cj0706	No Data	Unclassified	Role category not yet assigned			3	1		4	NI
Cj0707	3-deoxy-D-manno-octulosonic-acid transferase	kdtA	No Data	Cell envelope	Biosynthesis and degradation of surface polysaccharides and lipopolysaccharides	LPS Biosynthesis	E	0	0	NI	2	NI
Cj0708	putative ribosomal pseudouridine synthase	cj0708	4.2.1.70	Transcription	RNA processing			1	6
Cj0709	signal recognition particle protein	ffh	No Data	Protein fate	Protein and peptide secretion and trafficking			0	3		1
Cj0710	30S ribosomal protein S16	rpsP	No Data	Protein synthesis	Ribosomal proteins: synthesis and modification			0	0	NI	4
Cj0711	hypothetical protein Cj0711	cj0711	No Data	Hypothetical proteins	Conserved			0	0	NI	14	NI
Cj0712	putative 16S rRNA processing protein	rimM	No Data	Transcription	RNA processing			0	0	NI	22	NI
Cj0713	tRNA (guanine-N1)-methyltransferase	trmD	2.1.1.31	Protein synthesis	tRNA and rRNA base modification			1	4		39
Cj0714	50S ribosomal protein L19	rplS	No Data	Protein synthesis	Ribosomal proteins: synthesis and modification			1	1		21	NI
Cj0715	transthyretin-like periplasmic protein	cj0715	No Data	Cell envelope	Other			0	1		134
Cj0716	putative phospho-2-dehydro-3-deoxyheptonate aldolase	cj0716	4.1.2.15	Amino acid biosynthesis	Aromatic amino acid family	Chorismate Biosynthesis	E	1	0
Cj0717	hypothetical protein Cj0717	cj0717	No Data	Unknown function	General			1	3
Cj0718	DNA polymerase III, alpha chain	dnaE	2.7.7.7	DNA metabolism	DNA replication, recombination, and repair			1	0		2
Cj0719c	hypothetical protein Cj0719c	cj0719c	No Data	Hypothetical proteins	Conserved			3	6		4		Song, Y. C., S. Jin, et al. (2004). "FlaC, a protein of Campylobacter jejuni TGH9011 (ATCC43431) secreted through the flagellar apparatus, binds epithelial cells and influences cell invasion." Mol Microbiol 53(2): 541-553.
Cj0720c	flagella-exported effector FlaC^	flaC	No Data	Energy metabolism/Regulatory functions/Protein synthesis	Electron transport/Other/Ribosomal proteins: synthesis and modification			1	10		152		Song, Y. C., S. Jin, et al. (2004). "FlaC, a protein of Campylobacter jejuni TGH9011 (ATCC43431) secreted through the flagellar apparatus, binds epithelial cells and influences cell invasion." Mol Microbiol 53(2): 541-553.
Cj0721c	putative integral membrane protein	cj0721c	No Data	Cell envelope	Other			2	2		1		Gaskin, D. - Personal Communication
Cj0722c	putative DNA methylase	cj0722c	No Data	DNA metabolism	DNA replication, recombination, and repair	Heme biosynthesis	E	2	1		4	NI
Cj0723c	putative integral membrane zinc-metalloprotease	cj0723c	No Data	Protein fate	Degradation of proteins, peptides, and glycopeptides			1	2		28
Cj0724	hypothetical protein Cj0724	cj0724	No Data	Hypothetical proteins	Conserved			0	1		9	NI
Cj0725c	molybdopterin biosynthesis protein	mog	No Data	Biosynthesis of cofactors, prosthetic groups, and carriers	Molybdopterin			0	6		30
Cj0726c	magnesium and cobalt transport protein	corA	No Data	Transport and binding proteins	Cations and iron carrying compounds			0	1
Cj0727	putative periplasmic solute-binding protein	cj0727	No Data	Transport and binding proteins	Other			0	10				Reid, A. N., R. Pandey, et al. (2008). "Identification of Campylobacter jejuni genes contributing to acid adaptation by transcriptional profiling and genome-wide mutagenesis." Appl Environ Microbiol 74(5): 1598-1612.
Cj0728	putative periplasmic protein	cj0728	No Data	Cell envelope	Other			0	7		3
Cj0729	hypothetical protein Cj0729	cj0729	No Data	Hypothetical proteins	Conserved			1	5		1
Cj0730	putative ABC transport system permease	cj0730	No Data	Transport and binding proteins	Other			1	7		6
Cj0731	putative ABC transport system permease	cj0731	No Data	Transport and binding proteins	Other			3	8		6
Cj0732	ABC transport system ATP-binding protein	cj0732	No Data	Transport and binding proteins	Other			3	5		3		Reid, A. N., R. Pandey, et al. (2008). "Identification of Campylobacter jejuni genes contributing to acid adaptation by transcriptional profiling and genome-wide mutagenesis." Appl Environ Microbiol 74(5): 1598-1612.
Cj0733	hypothetical protein Cj0733	cj0733	No Data	Central intermediary metabolism	Other			1	5		5
Cj0734c	histidine-binding protein precursor	hisJ	No Data	Transport and binding proteins	Amino acids, peptides and amines			1	3		17
Cj0735	putative periplasmic protein (possible pseudogene)	cj0735	No Data	Cell envelope	Other			3	5
Cj0736	putative periplasmic protein (possible pseudogene)	cj0736	No Data	Hypothetical proteins	Conserved			7	18
Cj0737	putative periplasmic protein	cj0737	No Data	Cell envelope	Other			3	6		5
Cj0738	pseudogene	cj0738	No Data	Pseudogene	Pseudogene			0	0	NI	10	NI
Cj0739	pseudogene	cj0739	No Data	Pseudogene	Pseudogene			0	0	NI	11	NI
Cj0740	pseudogene	cj0740	No Data	Pseudogene	Pseudogene			0	1		6	NI
Cj0741	pseudogene	cj0741	No Data	Pseudogene	Pseudogene			1	5		54
Cj0742	putative outer membrane protein (pseudogene)	cj0742	No Data	Pseudogene	Pseudogene			1	12		5
Cj0747	hypothetical protein Cj0747	cj0747	No Data	Hypothetical proteins	Conserved			0	0	NI	6
Cj0748	hypothetical protein Cj0748	cj0748	No Data	Hypothetical proteins	Conserved			0	0	NI	116
Cj0752	probable IS element transposase pseudogene	cj0752	No Data	Pseudogene	Pseudogene			2	8
Cj0753c	tonB transport protein	tonB3	No Data	Transport and binding proteins	Other			3	7		1
Cj0755	putative iron uptake protein	cfrA	No Data	Transport and binding proteins	Cations and iron carrying compounds	Transport	NE	2	20				Palyada, K., D. Threadgill, et al. (2004). "Iron acquisition and regulation in Campylobacter jejuni." J Bacteriol 186(14): 4714-4729.
Cj0757	putative heat shock regulator	hrcA	No Data	Energy metabolism/Regulatory functions/Protein synthesis	Electron transport/Other/Ribosomal proteins: synthesis and modification			0	0	NI	6		Stintzi, A., D. Marlow, et al. (2005). "Use of genome-wide expression profiling and mutagenesis to study the intestinal lifestyle of Campylobacter jejuni." Infect Immun 73(3): 1797-1810.
Cj0758	heat shock protein grpE	grpE	No Data	Protein fate	Protein folding and stabilization			0	0	NI	71
Cj0759	heat shock protein dnaK	dnaK	No Data	Energy metabolism/Regulatory functions/Protein synthesis	Electron transport/Other/Ribosomal proteins: synthesis and modification			1	1
Cj0760	hypothetical protein Cj0760	cj0760	No Data	Hypothetical proteins	Conserved			2	10		5		Gaskin, D. - Personal Communication
Cj0761	hypothetical protein Cj0761	cj0761	No Data	Hypothetical proteins	Conserved			0	3		80	NI
Cj0762c	aspartate aminotransferase	aspB	2.6.1.1	Amino acid biosynthesis	Aspartate family	Glutamate/glyoxylate/proline Metabolism	NE	4	0		38		Guccione, E., R. Leon-Kempis Mdel, et al. (2008). "Amino acid-dependent growth of Campylobacter jejuni: key roles for aspartase (AspA) under microaerobic and oxygen-limited conditions and identification of AspB (Cj0762), essential for growth on glutamate." Mol Microbiol 69(1): 77-93.
Cj0763c	serine acetyltransferase	cysE	2.3.1.30	Amino acid biosynthesis	Serine family	Methionine and Cysteine Metabolism	NE	0	2		2
Cj0764c	biosynthetic arginine decarboxylase	speA	4.1.1.19	Central intermediary metabolism	Polyamine biosynthesis	Arginine metabolism	E	1	0		13
Cj0765c	histidyl-tRNA synthetase	hisS	6.1.1.21	Protein synthesis	tRNA aminoacylation			2	0		34
Cj0766c	putative thymidylate kinase	tmk	2.7.4.9	Purines, pyrimidines, nucleosides, and nucleotides	Nucleotide and nucleoside interconversions	Nucleotide Salvage Pathway	E	1	1		23
Cj0767c	3-deoxy-D-manno-octulosonic-acid transferase	kdtB	No Data	Biosynthesis of cofactors, prosthetic groups, and carriers	Pantothenate and coenzyme A	Pantothenate/ CoA Biosynthesis	E	0	1		21
Cj0768c	putative decarboxylase	cj0768c	No Data	Biosynthesis of cofactors, prosthetic groups, and carriers/Central intermediary metabolism/Central intermediary metabolism/Energy metabolism/Purines, pyrimidines, nucleosides, and nucleotides	Heme, porphyrin, and cobalamin/Other/Polyamine biosynthesis/Amino acids and amines/Pyrimidine ribonucleotide biosynthesis			1	0		7
Cj0769c	putative periplasmic protein	cj0769c	No Data	Cell envelope	Other			0	0	NI	2
Cj0770c	putative periplasmic protein	cj0770c	No Data	Cell envelope	Other			0	6
Cj0771c	putative periplasmic protein	cj0771c	No Data	Cell envelope	Other			2	7		2
Cj0772c	putative periplasmic protein	cj0772c	No Data	Cell envelope	Other			3	5		34
Cj0773c	binding-protein dependent transport system permease protein	cj0773c	No Data	Transport and binding proteins	Other			0	10		7
Cj0774c	ABC transport system ATP-binding protein	cj0774c	No Data	Transport and binding proteins	Other			0	5
Cj0775c	valyl-tRNA synthetase	valS	6.1.1.9	Protein synthesis	tRNA aminoacylation			0	0	NI
Cj0776c	putative periplasmic protein	cj0776c	No Data	Cell envelope	Other			2	0		2
Cj0777	putative ATP-dependent DNA helicase	cj0777	No Data	DNA metabolism	DNA replication, recombination, and repair			2	2		20
Cj0778	major antigenic peptide PEB2	peb2	No Data	Cell envelope	Other			1	2		25
Cj0779	hydrogen peroxide reductase^	tpx	1.11.1.-	Cellular processes	Detoxification			0	7		36		Atack, J. M., P. Harvey, et al. (2008). "The Campylobacter jejuni thiol peroxidases Tpx and Bcp both contribute to aerotolerance and peroxide-mediated stress resistance but have distinct substrate specificities." J Bacteriol 190(15): 5279-5290.
Cj0780	periplasmic nitrate reductase	napA	1.7.99.4	Transport and binding proteins	Amino acids, peptides and amines/Carbohydrates, organic alcohols, and acids	Respiratory chain	NE	6	15		3
Cj0781	putative ferredoxin	napG	No Data	Energy metabolism	Electron transport	Respiratory chain	NE	3	7		1
Cj0782	putative ferredoxin	napH	No Data	Energy metabolism	Electron transport	Respiratory chain	NE	0	8		3
Cj0783	periplasmic nitrate reductase small subunit (cytochrome C-type	napB	No Data	Energy metabolism	Electron transport	Respiratory chain	NE	3	3		28
Cj0784	putative periplasmic protein	cj0784	No Data	Cell envelope	Other			2	6		8		Gaskin, D. - Personal Communication
Cj0785	possible napD protein homolog	napD	No Data	Energy metabolism	Electron transport			0	5		13
Cj0786	small hydrophobic protein	cj0786	No Data	No Data	No Data			1	2
Cj0787	hypothetical protein Cj0787	cj0787	No Data	Hypothetical proteins	Conserved			2	0		11	NI
Cj0788	hypothetical protein Cj0788	cj0788	No Data	Hypothetical proteins	Conserved			3	0		10
Cj0789	putative RNA nucleotidyltransferase	cj0789	No Data	Transcription	Transcription factors			1	1		4
Cj0790	formyltetrahydrofolate deformylase	purU	3.5.1.10	Purines, pyrimidines, nucleosides, and nucleotides	Purine ribonucleotide biosynthesis	THF Metabolism	NE	2	0		4
Cj0791c	putative aminotransferase	cj0791c	No Data	Cellular processes	Other			4	2		8
Cj0792	hypothetical protein Cj0792	cj0792	No Data	Cellular processes/Energy metabolism/Protein fate	Toxin production and resistance/Electron transport/Degradation of proteins, peptides, and glycopeptides			4	5		4
Cj0793	signal transduction histidine kinase FlgS^	flgS	No Data	Regulatory functions	Other			3	9		3		Wosten, M. M., J. A. Wagenaar, et al. (2004). "The FlgS/FlgR two-component signal transduction system regulates the fla regulon in Campylobacter jejuni." J Biol Chem 279(16): 16214-16222.
Cj0794	pseudogene	cj0794	No Data	Pseudogene	Pseudogene			3	4		1
Cj0795c	putative UDP-N-acetylmuramoylalanyl-D-glutamyl-2,6-diaminopimelate-- ligase	murF	6.3.2.15	Cell envelope	Biosynthesis and degradation of murein sacculus and peptidoglycan	Peptidoglycan Biosynthesis	E	2	1		4
Cj0796c	hypothetical protein Cj0796c	cj0796c	No Data	Hypothetical proteins	Conserved			0	0	NI
Cj0797c	hypothetical protein Cj0797c	cj0797c	No Data	Unclassified	Role category not yet assigned			0	0	NI	85
Cj0798c	putative D-alanine--D-alanine ligase	ddlA	6.3.2.4	Cell envelope	Biosynthesis and degradation of murein sacculus and peptidoglycan	Peptidoglycan Biosynthesis	E	2	4
Cj0799c	putative Holliday junction DNA helicase	ruvA	No Data	DNA metabolism	DNA replication, recombination, and repair			1	0		33
Cj0800c	hypothetical protein Cj0800c	cj0800c	No Data	Hypothetical proteins	Conserved			3	10		5
Cj0801	integral membrane protein (MVIN homolog)	cj0801	No Data	Unknown function	General			0	1		1	NI
Cj0802	cysteinyl-tRNA synthetase	cysS	6.1.1.16	Protein synthesis	tRNA aminoacylation			0	0	NI	1	NI
Cj0803	lipid export ABC transport protein	msbA	No Data	Transport and binding proteins	Other			1	1			NI
Cj0804	dihydroorotate dehydrogenase	pyrD	1.3.3.1	Purines, pyrimidines, nucleosides, and nucleotides	Pyrimidine ribonucleotide biosynthesis	Pyrimidine biosynthesis	NE	0	4
Cj0805	putative zinc protease	cj0805	No Data	Protein fate	Degradation of proteins, peptides, and glycopeptides			1	9		2
Cj0806	dihydrodipicolinate synthase	dapA	4.2.1.52	Amino acid biosynthesis	Aspartate family	Lysine Biosynthesis	E	2	1		18
Cj0807	putative oxidoreductase	cj0807	No Data	Cellular processes	Other			1	1		25
Cj0808c	small hydrophobic protein	cj0808c	No Data	Unknown function	General			1	2		9
Cj0809c	putative hydrolase	cj0809c	No Data	Cellular processes	Other			4	7		27	NI
Cj0810	putative NH(3)-dependent NAD(+) synthetase	nadE	6.3.5.1	Biosynthesis of cofactors, prosthetic groups, and carriers	Pyridine nucleotides	Nicotinate Biosynthesis	E	0	0	NI	42	NI
Cj0811	putative tetraacyldisaccharide 4-kinase	lpxK	2.7.1.130	Cell envelope	Biosynthesis and degradation of surface polysaccharides and lipopolysaccharides			1	0
Cj0812	threonine synthase	thrC	4.2.99.2	Amino acid biosynthesis	Aspartate family	Threonine Metabolism	NE	1	5		25
Cj0813	3-deoxy-manno-octulosonate cytidylyltransferase	kdsB	2.7.7.38	Cell envelope	Biosynthesis and degradation of surface polysaccharides and lipopolysaccharides	LPS Biosynthesis	E	1	0		5
Cj0814	hypothetical protein Cj0814 (possible pseudogene)	cj0814	No Data	Hypothetical proteins	Conserved			1	8		2
Cj0815	hypothetical protein Cj0815	cj0815	No Data	Hypothetical proteins	Conserved			0	1		6
Cj0816	hypothetical protein Cj0816	cj0816	No Data	Hypothetical proteins	Conserved			0	1		8
Cj0817	glutamine-binding periplasmic protein	glnH	No Data	Transport and binding proteins	Amino acids, peptides and amines			1	13
Cj0818	putative lipoprotein (possible pseudogene)	cj0818	No Data	Cell envelope	Other			1	1		1
Cj0819	small hydrophobic protein	cj0819	No Data	Unknown function	General			1	2
Cj0820c	flagellar biosynthesis protein	fliP	No Data	Cellular processes	Chemotaxis and motility			7	8				Golden, N. J. and D. W. Acheson (2002). "Identification of motility and autoagglutination Campylobacter jejuni mutants by random transposon mutagenesis." Infect Immun 70(4): 1761-1771.
Cj0821	UDP-N-acetylglucosamine pyrophosphorylase	glmU	2.7.7.23	Cell envelope	Biosynthesis and degradation of surface polysaccharides and lipopolysaccharides	Aminosugar Metabolism	E	1	4		28
Cj0822	DNA /pantothenate metabolism flavoprotein	dfp	No Data	Biosynthesis of cofactors, prosthetic groups, and carriers	Pantothenate and coenzyme A	Pantothenate/ CoA Biosynthesis	E	0	1		36
Cj0823	hypothetical protein Cj0823	cj0823	No Data	Hypothetical proteins	Conserved			0	2		9
Cj0824	putative undecaprenyl diphosphate synthase	uppS	No Data	Cell envelope	Biosynthesis and degradation of surface polysaccharides and lipopolysaccharides	Others	NE	1	1		11
Cj0825	putative processing peptidase	cj0825	No Data	Protein synthesis	Translation factors			3	4		18
Cj0826	putative integral membrane protein	cj0826	No Data	Cell envelope	Other			1	0		4
Cj0827	putative tRNA pseudouridine synthase	truA	4.2.1.70	Protein synthesis	tRNA and rRNA base modification			1	5
Cj0828c	threonine dehydratase biosynthetic	ilvA	4.2.1.16	Amino acid biosynthesis	Pyruvate family	Serine Metabolism	NE	4	8		12
Cj0829c	hypothetical protein Cj0829c	cj0829c	No Data	Cell envelope/Unknown function/Transport and binding proteins	Biosynthesis and degradation of murein sacculus and peptidoglycan/General/Unknown substrate/Amino acids, peptides and amines/Carbohydrates, organic alcohols, and acids/Cations and iron carrying compounds			0	5		6
Cj0830	putative integral membrane protein	cj0830	No Data	Cell envelope	Other			0	4		1	NI
Cj0831c	tRNA (uracil-5-)-methyltransferase	trmA	2.1.1.35	Protein synthesis	tRNA and rRNA base modification			3	11			NI
Cj0832c	putative integral membrane protein	cj0832c	No Data	Cell envelope	Other			1	11		4		Gaskin, D. - Personal Communication
Cj0833c	oxidoreductase	cj0833c	No Data	Cellular processes	Other			2	5		21
Cj0834c	ankyrin repeat-containing possible periplasmic protein	cj0834c	No Data	Cell envelope	Other			0	7		12
Cj0835c	aconitate hydratase	acnB	4.2.1.3	Energy metabolism	TCA cycle	TCA cycle	NE	0	0	NI	4
Cj0836	methylated-DNA--protein-cysteine methyltransferase	ogt	2.1.1.63	DNA metabolism	DNA replication, recombination, and repair			1	2		4
Cj0837c	hypothetical protein Cj0837c	cj0837c	No Data	Hypothetical proteins	Conserved			0	1		81	NI
Cj0838c	methionyl-tRNA synthetase	metS	6.1.1.10	Protein synthesis	tRNA aminoacylation			1	0		1
Cj0839c	hypothetical protein Cj0839c	cj0839c	No Data	Hypothetical proteins	Conserved			0	0	NI	8
Cj0840c	putative fructose-1,6-bisphosphatase	fbp	3.1.3.11	Energy metabolism	Glycolysis/gluconeogenesis	Gluconeogenesis	E	0	0	NI	17
Cj0841c	putative ATP/GTP binding protein	cj0841c	No Data	Biosynthesis of cofactors, prosthetic groups, and carriers	Molybdopterin			0	1		18
Cj0842	putative lipoprotein	cj0842	No Data	Cell envelope	Other			2	1		22
Cj0843c	putative secreted transglycosylase	cj0843c	No Data	Protein fate	Degradation of proteins, peptides, and glycopeptides			3	18
Cj0844c	putative integral membrane protein	cj0844c	No Data	Cell envelope	Other			1	2		6
Cj0845c	glutamyl-tRNA synthetase	gltX	6.1.1.17	Protein synthesis	tRNA aminoacylation	Heme biosynthesis	E	1	0		1	NI
Cj0846	putative integral membrane protein	cj0846	No Data	Energy metabolism/Regulatory functions/Protein synthesis	Electron transport/Other/Ribosomal proteins: synthesis and modification			1	4		4
Cj0847	putative phosphatidylserine decarboxylase	psd	4.1.1.65	Fatty acid and phospholipid metabolism	Biosynthesis	Glycerolipid Synthesis	E	1	3		2
Cj0848c	hypothetical protein Cj0848c	cj0848c	No Data	Unknown function	General			1	3		2
Cj0849c	hypothetical protein Cj0849c	cj0849c	No Data	Hypothetical proteins	Conserved			8	13		1	NI
Cj0850c	transmembrane transport protein	cj0850c	No Data	Transport and binding proteins	Other			2	9
Cj0851c	putative integral membrane protein	cj0851c	No Data	Cell envelope	Other			1	0		1	NI
Cj0852c	putative integral membrane protein	cj0852c	No Data	Cell envelope	Other			0	0	NI	15
Cj0853c	glutamate-1-semialdehyde 2,1-aminomutase	hemL	5.4.3.8	Biosynthesis of cofactors, prosthetic groups, and carriers	Heme, porphyrin, and cobalamin	Heme biosynthesis	E	1	2
Cj0854c	putative periplasmic protein	cj0854c	No Data	Cell envelope	Other			1	2		10	NI
Cj0855	methylenetetrahydrofolate dehydrogenase/methenyltetrahydrofolate cyclohydrolase	folD	3.5.4.9	Biosynthesis of cofactors, prosthetic groups, and carriers	Folic acid	THF Metabolism	E	0	0	NI	38	NI
Cj0856	signal peptidase I	lepP	3.4.21.89	Protein fate	Protein and peptide secretion and trafficking			1	0		6
Cj0857c	putative molybdopterin biosynthesis protein	moeA	No Data	Biosynthesis of cofactors, prosthetic groups, and carriers	Molybdopterin			1	8		31
Cj0858c	UDP-N-acetylglucosamine 1-carboxyvinyltransferase	murA	2.5.1.7	Cell envelope	Biosynthesis and degradation of murein sacculus and peptidoglycan	Aminosugar Metabolism	E	0	1		1
Cj0859c	Secreted protein FspA^	fspA	No Data	Hypothetical proteins	Conserved			2	3		7		Poly, F., C. Ewing, et al. (2007). "Heterogeneity of a Campylobacter jejuni protein that is secreted through the flagellar filament." Infect Immun 75(8): 3859-3867.
Cj0860	probable integral membrane protein	cj0860	No Data	Cell envelope	Other			4	9
Cj0861c	para-aminobenzoate synthase glutamine amidotransferase component II	pabA	4.1.3.-	Biosynthesis of cofactors, prosthetic groups, and carriers	Folic acid	Folate Biosynthesis	E	0	6		2	NI
Cj0862c	para-aminobenzoate synthase component I	pabB	4.1.3.-	Biosynthesis of cofactors, prosthetic groups, and carriers	Folic acid	Folate Biosynthesis	E	5	10		2
Cj0863c	DNA recombinase	xerD	No Data	DNA metabolism	DNA replication, recombination, and repair			1	5		12
Cj0864	putative periplasmic protein	cj0864	No Data	Cell envelope	Other			1	3		32
Cj0865	putative disulfide oxidoreductase	dsbB	No Data	Protein synthesis	Translation factors			2	19		19
Cj0866	arylsulfatase (pseudogene)	cj0866	No Data	Pseudogene	Pseudogene			6	22		3
Cj0872	putative protein disulphide isomerase	dsbA	No Data	Protein synthesis	Translation factors			3	6		12	NI	Gaskin, D. - Personal Communication
Cj0873c	hypothetical protein Cj0873c	cj0873c	No Data	Unknown function	General			0	2		16	NI
Cj0874c	cytochrome C	cj0874c	No Data	Energy metabolism	Electron transport			0	4
Cj0876c	putative periplasmic protein	cj0876c	No Data	Cell envelope	Other			0	1		18	NI
Cj0877c	very hypothetical protein Cj0877c	cj0877c	No Data	Hypothetical proteins	Conserved			0	0	NI	1
Cj0878	hypothetical protein Cj0878	cj0878	No Data	Hypothetical proteins	Conserved			0	1		10
Cj0879c	putative periplasmic protein	cj0879c	No Data	Cell envelope	Other			1	9		3
Cj0880c	hypothetical protein Cj0880c	cj0880c	No Data	Hypothetical proteins	Conserved			0	3		16
Cj0881c	hypothetical protein Cj0881c	cj0881c	No Data	Hypothetical proteins	Conserved			1	0		11
Cj0882c	flagellar biosynthesis protein	flhA	No Data	Cellular processes	Chemotaxis and motility			1	8		1		Carrillo, C. D., E. Taboada, et al. (2004). "Genome-wide expression analyses of Campylobacter jejuni NCTC11168 reveals coordinate regulation of motility and virulence by flhA." J Biol Chem 279(19): 20327-20338.
Cj0883c	hypothetical protein Cj0883c	cj0883c	No Data	Unknown function	General			2	3		39
Cj0884	30S ribosomal protein S15	rpsO	No Data	Protein synthesis	Ribosomal proteins: synthesis and modification			1	2		20	NI
Cj0886c	putative cell division protein	ftsK	No Data	Energy metabolism/Regulatory functions/Protein synthesis	Electron transport/Other/Ribosomal proteins: synthesis and modification			0	3			NI
Cj0887c	putative flagellin	flaD	No Data	Cell envelope	Surface structures			3	5		4		Golden, N. J. and D. W. Acheson (2002). "Identification of motility and autoagglutination Campylobacter jejuni mutants by random transposon mutagenesis." Infect Immun 70(4): 1761-1771.
Cj0888c	ABC transport system ATP-binding protein	cj0888c	No Data	Transport and binding proteins	Other			1	5		4
Cj0889c	histidine kinase PhoS^	phoS	No Data	Regulatory functions	Other			6	2
Cj0890c	response regulator PhoR^	phoR	No Data	Regulatory functions	Other			0	0				Wosten, M. M., C. T. Parker, et al. (2006). "The Campylobacter jejuni PhosS/PhosR operon represents a non-classical phosphate-sensitive two-component system." Mol Microbiol 62(1): 278-291.
Cj0891c	D-3-phosphoglycerate dehydrogenase	serA	1.1.1.95	Amino acid biosynthesis	Serine family	Pyridoxine biosynthesis	E	1	0		26
Cj0892c	putative periplasmic protein	cj0892c	No Data	Cell envelope	Other			1	0		23
Cj0893c	30S ribosomal protein S1	rpsA	No Data	Protein synthesis	Ribosomal proteins: synthesis and modification			0	0	NI	7
Cj0894c	lytB homolog	lytB	No Data	Biosynthesis of cofactors, prosthetic groups, and carriers	Other	Isoprenoid Biosynthesis	E	0	0	NI	7
Cj0895c	3-phosphoshikimate 1-carboxyvinyltransferase	aroA	2.5.1.19	Amino acid biosynthesis	Aromatic amino acid family	Chorismate Biosynthesis	E	0	0	NI	16	NI
Cj0896c	phenylalanyl-tRNA synthetase beta chain	pheT	6.1.1.20	Protein synthesis	tRNA aminoacylation			1	0		1
Cj0897c	phenylalanyl-tRNA synthetase alpha chain	pheS	6.1.1.20	Protein synthesis	tRNA aminoacylation			1	1		12
Cj0898	HIT-family protein	cj0898	No Data	Cellular processes	Other			0	3		10
Cj0899c	4-methyl-5(beta-hydroxyethyl)-thiazole monophosphate synthesis protein	thiJ	No Data	Biosynthesis of cofactors, prosthetic groups, and carriers	Thiamine			0	4		13
Cj0900c	small hydrophobic protein	cj0900c	No Data	Cell envelope/Energy metabolism/Energy metabolism/Unknown function	Other/Anaerobic/TCA cycle/General			0	1		5
Cj0901	putative amino acid ABC tansporter permease protein	cj0901	No Data	Transport and binding proteins	Amino acids, peptides and amines			2	8
Cj0902	putative glutamine transport ATP-binding protein	glnQ	No Data	Transport and binding proteins	Amino acids, peptides and amines			1	5
Cj0903c	putative amino-acid transport protein	cj0903c	No Data	Transport and binding proteins	Amino acids, peptides and amines	Transport	NE	0	11		4		Colegio, O. R., T. J. t. Griffin, et al. (2001). "In vitro transposition system for efficient generation of random mutants of Campylobacter jejuni." J Bacteriol 183(7): 2384-2388.
Cj0904c	putative RNA methylase	cj0904c	No Data	Transcription	Transcription factors			1	1		3
Cj0905c	alanine racemase	alr	5.1.1.1	Energy metabolism/Regulatory functions/Protein synthesis	Electron transport/Other/Ribosomal proteins: synthesis and modification	Alanine Metabolism	E	2	1		11
Cj0906c	putative periplasmic protein	cj0906c	No Data	Cell envelope	Other			0	0	NI	17
Cj0908	putative periplasmic protein	cj0908	No Data	Cell envelope	Other			1	4
Cj0909	putative periplasmic protein	cj0909	No Data	Cell envelope	Other			1	2		190	NI
Cj0910	putative periplasmic protein	cj0910	No Data	Cell envelope	Other			0	1		4	NI
Cj0911	putative periplasmic protein	cj0911	No Data	Cell envelope	Other			0	2			NI
Cj0912c	cysteine synthase	cysM	4.2.99.8	Amino acid biosynthesis	Serine family	Methionine and Cysteine Metabolism	NE	1	4
Cj0913c	DNA-binding protein HU homolog	hupB	No Data	DNA metabolism/No data	DNA replication, recombination, and repair/No data			0	0	NI	67
Cj0914c	CiaB protein	cj0914c	No Data	Cellular processes	Pathogenesis			3	3		4
Cj0915	putative hydrolase	cj0915	No Data	Cellular processes	Other			0	0	NI	4
Cj0916c	hypothetical protein Cj0916c	cj0916c	No Data	Hypothetical proteins	Conserved			0	1		10	NI
Cj0917c	carbon starvation protein A homolog	cstA	No Data	Cell envelope	Other			1	9		2
Cj0918c	ribose-phosphate pyrophosphokinase	prsA	2.7.6.1	Purines, pyrimidines, nucleosides, and nucleotides	Purine ribonucleotide biosynthesis	Purine biosynthesis	E	2	0		80
Cj0919c	putative ABC-type amino-acid transporter permease protein	cj0919c	No Data	Transport and binding proteins	Amino acids, peptides and amines			1	4		4
Cj0920c	putative ABC-type amino-acid transporter permease protein	cj0920c	No Data	Transport and binding proteins	Amino acids, peptides and amines			0	7		25
Cj0921c	aspartate/glutamate-binding protein^	peb1A	No Data	Transport and binding proteins	Amino acids, peptides and amines	Transport	NE	1	2		97		Leon-Kempis Mdel, R., E. Guccione, et al. (2006). "The Campylobacter jejuni PEB1a adhesin is an aspartate/glutamate-binding protein of an ABC transporter essential for microaerobic growth on dicarboxylic amino acids." Mol Microbiol 60(5): 1262-1275.
Cj0922c	ABC-type amino-acid transporter ATP-binding protein	pebC	No Data	Transport and binding proteins	Amino acids, peptides and amines			1	5
Cj0923c	putative MCP protein methyltransferase	cheR	2.1.1.80	Cellular processes	Chemotaxis and motility			1	8		1
Cj0924c	putative MCP protein-glutamate methylesterase	cheB	3.1.1.61	Cellular processes	Chemotaxis and motility			6	8			NI
Cj0925	putative ribose 5-phosphate isomerase	rpiB	5.3.1.6	Energy metabolism	Pentose phosphate pathway	Pentose-Phosphate-Pathway	E	0	1		3	NI
Cj0926	putative membrane protein	cj0926	No Data	Cell envelope	Other			0	0	NI	54	NI
Cj0927	adenine phosphoribosyltransferase	apt	2.4.2.7	Purines, pyrimidines, nucleosides, and nucleotides	Salvage of nucleosides and nucleotides	Nucleotide Salvage Pathway	E	0	0	NI	16
Cj0928	putative integral membrane protein (dedA family)	cj0928	No Data	Cell envelope	Other			0	1		7
Cj0929	aminopeptidase	pepA	3.4.11.1	Protein fate	Degradation of proteins, peptides, and glycopeptides			2	2		9
Cj0930	putative GTP-binding protein	cj0930	No Data	Unknown function	General			4	5		9
Cj0931c	argininosuccinate lyase	argH	4.3.2.1	Amino acid biosynthesis	Glutamate family	Urea cycle	NE	1	5		26
Cj0932c	phosphoenolpyruvate carboxykinase (ATP)	pckA	4.1.1.49	Energy metabolism	Glycolysis/gluconeogenesis	Gluconeogenesis	E	3	0		9
Cj0933c	putative pyruvate carboxylase B subunit	pycB	6.4.1.1	Energy metabolism	Glycolysis/gluconeogenesis	Gluconeogenesis	NE	0	0	NI	1
Cj0934c	putative transmembrane transport protein	cj0934c	No Data	Transport and binding proteins	Other			2	0
Cj0935c	putative transmembrane transport protein	cj0935c	No Data	Transport and binding proteins	Other			1	6		4
Cj0936	ATP synthase F0 sector C subunit	atpE	3.6.1.34	Energy metabolism	ATP-proton motive force interconversion	Respiratory chain	NE	0	0	NI	4
Cj0937	putative integral membrane protein	cj0937	No Data	Cell envelope	Other			0	7		4
Cj0938c	putative 2-acylglycerophosphoethanolamine acyltransferase / acyl-acyl carrier protein	aas	No Data	Fatty acid and phospholipid metabolism	Biosynthesis			1	4
Cj0939c	hypothetical protein Cj0939c	cj0939c	No Data	Hypothetical proteins	Conserved			0	0	NI	45	NI
Cj0940c	putative glutamine transport system permease	glnP	No Data	Transport and binding proteins	Amino acids, peptides and amines			1	3		2
Cj0941c	putative integral membrane protein	cj0941c	No Data	Cell envelope	Other			1	0		3
Cj0942c	preprotein translocase SECA subunit	secA	No Data	Protein fate	Protein and peptide secretion and trafficking			1	6
Cj0943	putative periplasmic protein	cj0943	No Data	Transport and binding proteins	Amino acids, peptides and amines/Carbohydrates, organic alcohols, and acids			2	0		8
Cj0944c	putative periplasmic protein	cj0944c	No Data	Cell envelope	Other			2	6		2
Cj0945c	putative helicase	cj0945c	No Data	DNA metabolism	DNA replication, recombination, and repair			3	5
Cj0946	putative lipoprotein	cj0946	No Data	Cell envelope	Other			1	2		1
Cj0947c	putative hydrolase	cj0947c	No Data	Cellular processes	Other	Arginine metabolism	E	0	1		16
Cj0948c	putative transmembrane transport protein	cj0948c	No Data	Transport and binding proteins	Other			4	5		4
Cj0949c	hypothetical protein Cj0949c	cj0949c	No Data	Hypothetical proteins	Conserved	Arginine metabolism	E	5	5
Cj0950c	putative lipoprotein	cj0950c	No Data	Cell envelope	Other			1	3		59
Cj0951c	putative MCP-domain signal transduction protein	cj0951c	No Data	Regulatory functions	Other			2	4		5
Cj0952c	putative membrane protein	cj0952c	No Data	Cell envelope	Other			2	5
Cj0953c	phosphoribosylaminoimidazolecarboxamide formyltransferase / IMP cyclohydrolase	purH	3.5.4.10	Purines, pyrimidines, nucleosides, and nucleotides	Purine ribonucleotide biosynthesis	Purine biosynthesis	NE	3	8		1
Cj0954c	putative dnaJ-like protein	cj0954c	No Data	Protein fate	Protein folding and stabilization			0	5		8	NI
Cj0955c	phosphoribosylformylglycinamidine synthase	purL	6.3.5.3	Purines, pyrimidines, nucleosides, and nucleotides	Purine ribonucleotide biosynthesis	Purine biosynthesis	E	8	3		3
Cj0956c	putative thiophene and furan oxidation protein	thdF	No Data	Protein synthesis	tRNA and rRNA base modification			1	0		10
Cj0957c	hypothetical protein Cj0957c	cj0957c	No Data	Hypothetical proteins	Conserved			2	0		2
Cj0958c	putative membrane protein	cj0958c	No Data	Cell envelope	Other			0	0	NI
Cj0959c	hypothetical protein Cj0959c	cj0959c	No Data	Hypothetical proteins	Conserved			0	1		11
Cj0960c	putative ribonuclease P protein component	rnpA	3.1.26.5	Transcription	RNA processing			0	1		17
Cj0961c	50S ribosomal protein L34	rpmH	No Data	Protein synthesis	Ribosomal proteins: synthesis and modification			1	0		4	NI
Cj0962	putative acetyltransferase	cj0962	No Data	Cellular processes	Other			2	3		10	NI
Cj0963	hypothetical protein Cj0963	cj0963	No Data	Hypothetical proteins	Conserved			3	4		12	NI
Cj0964	putative periplasmic protein	cj0964	No Data	Cell envelope	Other			3	8			NI
Cj0965c	putative acyl-CoA thioester hydrolase	cj0965c	No Data	Energy metabolism	Other			0	1		58	NI
Cj0967	putative periplasmic protein	cj0967	No Data	Cell envelope	Other			2	12
Cj0968	putative periplasmic protein	cj0968	No Data	Cell envelope	Other			0	1		15
Cj0969	putative periplasmic protein (pseudogene)	cj0969	No Data	Pseudogene	Pseudogene			0	0	NI	14	NI
Cj0970	pseudogene	cj0970	No Data	Pseudogene	Pseudogene			0	1		6
Cj0971	pseudogene	cj0971	No Data	Pseudogene	Pseudogene			2	4		12	NI
Cj0972	pseudogene	cj0972	No Data	Pseudogene	Pseudogene			0	3		6	NI
Cj0973	pseudogene	cj0973	No Data	Pseudogene	Pseudogene			0	1		113
Cj0974	very hypothetical protein Cj0974 (questionable CDS)	cj0974	No Data	Hypothetical proteins	Conserved			0	0	NI	9
Cj0975	putative outer-membrane protein	cj0975	No Data	Hypothetical proteins	Conserved			4	9		4
Cj0976	hypothetical protein Cj0976	cj0976	No Data	Hypothetical proteins	Conserved			3	9		4
Cj0977	hypothetical protein Cj0977	cj0977	No Data	Hypothetical proteins	Conserved			0	7		36
Cj0978c	putative lipoprotein	cj0978c	No Data	Cell envelope	Other			0	1		24
Cj0979c	putative secreted nuclease	cj0979c	3.1.31.1	DNA metabolism	Degradation of DNA			1	7		12		Reid, A. N., R. Pandey, et al. (2008). "Identification of Campylobacter jejuni genes contributing to acid adaptation by transcriptional profiling and genome-wide mutagenesis." Appl Environ Microbiol 74(5): 1598-1612.
Cj0980	putative peptidase	cj0980	No Data	Protein fate	Degradation of proteins, peptides, and glycopeptides			1	13		24
Cj0981c	transmembrane transport protein	cj0981c	No Data	Transport and binding proteins	Other			1	8				Gaskin, D. - Personal Communication
Cj0982c	putative amino-acid transporter periplasmic solute-binding protein	cj0982c	No Data	Transport and binding proteins	Other	Transport	NE	5	4				Gaskin, D. - Personal Communication
Cj0983	putative lipoprotein	cj0983	No Data	Energy metabolism/Regulatory functions/Protein synthesis	Electron transport/Other/Ribosomal proteins: synthesis and modification			1	9				Gaskin, D. - Personal Communication
Cj0984	hypothetical protein Cj0984	cj0984	No Data	Unknown function	General			2	9		2	NI
Cj0985c	hippurate hydrolase	hipO	3.5.1.32	Energy metabolism/Regulatory functions/Protein synthesis	Electron transport/Other/Ribosomal proteins: synthesis and modification			0	4		5
Cj0986c	putative integral membrane protein	cj0986c	No Data	Cell envelope	Other			0	0	NI	13	NI
Cj0987c	putative integral membrane protein	cj0987c	No Data	Energy metabolism/Regulatory functions/Protein synthesis	Electron transport/Other/Ribosomal proteins: synthesis and modification			0	0	NI	4
Cj0988c	very hypothetical protein Cj0988c	cj0988c	No Data	Hypothetical proteins	Conserved			0	1
Cj0989	putative membrane protein	cj0989	No Data	Hypothetical proteins	Conserved			0	1		25	NI
Cj0990c	hypothetical protein Cj0990c	cj0990c	No Data	Hypothetical proteins	Conserved			1	7		68
Cj0991c	putative oxidoreductase ferredoxin-type electron transport protein	cj0991c	No Data	Energy metabolism	Electron transport			0	2		1
Cj0992c	oxygen-independent coproporphyrinogen III oxidase	hemN	No Data	Biosynthesis of cofactors, prosthetic groups, and carriers	Heme, porphyrin, and cobalamin	Heme biosynthesis	E	1	3		3
Cj0993c	hypothetical protein Cj0993c	cj0993c	No Data	Hypothetical proteins	Conserved			0	0	NI	31
Cj0994c	ornithine carbamoyltransferase	argF	2.1.3.3	Amino acid biosynthesis	Glutamate family	Urea cycle	NE	2	0		70	NI
Cj0995c	delta-aminolevulinic acid dehydratase	hemB	4.2.1.24	Biosynthesis of cofactors, prosthetic groups, and carriers	Heme, porphyrin, and cobalamin	Heme biosynthesis	E	1	0		10
Cj0996	GTP cyclohydrolase II	ribA	3.5.4.25	Biosynthesis of cofactors, prosthetic groups, and carriers	Riboflavin, FMN, and FAD	Riboflavin Metabolism	NE	2	1		10	NI
Cj0997	gidB homolog	cj0997	No Data	Unknown function	General			2	4		7
Cj0998c	putative periplasmic protein	cj0998c	No Data	Cell envelope	Other			1	8		11
Cj0999c	putative integral membrane protein	cj0999c	No Data	Cell envelope	Other			2	9		3
Cj1000	putative transcriptional regulator (lysR family)	cj1000	No Data	Regulatory functions	Other			0	5
Cj1001	RNA polymerase sigma factor (sigma-70)	rpoD	No Data	Regulatory functions	Other			2	4		4
Cj1002c	hypothetical protein Cj1002c	cj1002c	No Data	Energy metabolism	Glycolysis/gluconeogenesis			2	2		48
Cj1003c	putative integral membrane protein	cj1003c	No Data	Cell envelope	Other			2	3		3
Cj1004	putative periplasmic protein	cj1004	No Data	Cell envelope	Other			0	1		120
Cj1005c	putative membrane bound ATPase	cj1005c	3.4.24.-	Cellular processes	Other			0	1
Cj1006c	hypothetical proteinCj1006c	cj1006c	No Data	Cellular processes/Central intermediary metabolism/Protein fate	Toxin production and resistance/Other/Protein modification and repair			0	0	NI	2
Cj1007c	putative membrane protein	cj1007c	No Data	Cell envelope	Other			0	0	NI
Cj1008c	3-dehydroquinate synthase	aroB	4.6.1.3	Amino acid biosynthesis	Aromatic amino acid family	Chorismate Biosynthesis	E	0	0	NI	24
Cj1009c	hypothetical protein Cj1009c	cj1009c	No Data	Unclassified	Role category not yet assigned			1	16		6
Cj1010	queuine tRNA-ribosyltransferase	tgt	2.4.2.29	Protein synthesis	tRNA and rRNA base modification			0	8		3
Cj1011	putative membrane protein	cj1011	No Data	Cell envelope	Other			2	3		15		Golden, N. J. and D. W. Acheson (2002). "Identification of motility and autoagglutination Campylobacter jejuni mutants by random transposon mutagenesis." Infect Immun 70(4): 1761-1771.
Cj1012c	putative membrane protein	cj1012c	No Data	Cell envelope	Other			0	4		66
Cj1013c	putative membrane protein	cj1013c	No Data	Cell envelope	Other			1	0		1
Cj1014c	branched-chain amino-acid ABC transport system ATP-binding protein	livF	No Data	Transport and binding proteins	Amino acids, peptides and amines			0	5		43
Cj1015c	branched-chain amino-acid ABC transport system ATP-binding protein	livG	No Data	Transport and binding proteins	Amino acids, peptides and amines			2	6		11		Reid, A. N., R. Pandey, et al. (2008). "Identification of Campylobacter jejuni genes contributing to acid adaptation by transcriptional profiling and genome-wide mutagenesis." Appl Environ Microbiol 74(5): 1598-1612.
Cj1016c	putative branched-chain amino-acid ABC transport system permease	livM	No Data	Transport and binding proteins	Amino acids, peptides and amines			1	8		3
Cj1017c	branched-chain amino-acid ABC transport system permease protein	livH	No Data	Transport and binding proteins	Amino acids, peptides and amines			0	6
Cj1018c	branched-chain amino-acid ABC transport system periplasmic binding	livK	No Data	Transport and binding proteins	Amino acids, peptides and amines			0	9		18
Cj1019c	branched-chain amino-acid ABC transport system periplasmic binding	livJ	No Data	Transport and binding proteins	Amino acids, peptides and amines			1	9		67
Cj1020c	putative cytochrome C	cj1020c	No Data	Energy metabolism	Electron transport			1	3		9
Cj1021c	putative periplasmic protein	cj1021c	No Data	Cell envelope	Other			0	2		11	NI
Cj1022c	putative integral membrane protein	cj1022c	No Data	Cell envelope	Other			0	6		7
Cj1023c	aspartate-semialdehyde dehydrogenase	asd	1.2.1.11	Amino acid biosynthesis	Aspartate family	Aspartate Metabolism	NE	1	0		63
Cj1024c	signal-transduction regulatory protein	flgR	No Data	Regulatory functions	Other			0	1		16		Joslin, S. N. and D. R. Hendrixson (2008). "Analysis of the Campylobacter jejuni FlgR response regulator suggests integration of diverse mechanisms to activate an NtrC-like protein." J Bacteriol 190(7): 2422-2433.
Cj1025c	hypothetical protein Cj1025c	cj1025c	No Data	Hypothetical proteins	Conserved			1	4		16
Cj1026c	putative lipoprotein	cj1026c	No Data	Cell envelope	Other			0	4		34
Cj1027c	DNA gyrase subunit A	gyrA	5.99.1.3	DNA metabolism	DNA replication, recombination, and repair			2	1		23
Cj1028c	possible purine/pyrimidine phosphoribosyltransferase	cj1028c	No Data	Purines, pyrimidines, nucleosides, and nucleotides	Nucleotide and nucleoside interconversions			1	2		11
Cj1029c	putative lipoprotein	mapA	No Data	Unclassified	Role category not yet assigned			3	9
Cj1030c	lepA GTP-binding protein homolog	lepA	No Data	Unknown function	General			6	16		10
Cj1031	putative outer membrane component of efflux system	cj1031	No Data	Cellular processes	Toxin production and resistance			1	8
Cj1032	putative membrane fusion component of efflux system	cj1032	No Data	Cellular processes	Toxin production and resistance			4	4		7		Gaskin, D. - Personal Communication
Cj1033	putative integral membrane component of efflux system	cj1033	No Data	Cellular processes	Toxin production and resistance			1	9		2
Cj1034c	possible dnaJ-like protein	cj1034c	No Data	Protein fate	Protein folding and stabilization			1	4		2
Cj1035c	possible transferase	cj1035c	No Data	Cellular processes	Other			0	6		3
Cj1036c	hypothetical protein Cj1036c	cj1036c	No Data	Hypothetical proteins	Conserved			0	0	NI	24
Cj1037c	putative pyruvate carboxylase A subunit	pycA	6.4.1.1	Fatty acid and phospholipid metabolism	Biosynthesis	Gluconeogenesis	NE	1	5		84
Cj1038	probable cell division/peptidoglycan biosynthesis protein	cj1038	No Data	Cellular processes	Cell division			0	0	NI		NI
Cj1039	putative UDP-N-acetylglucosamine--N-acetylmuramyl-(pentapeptide) pyrophosphoryl-undecaprenol N-acetylglucosamine transferase	murG	2.4.1.-	Cell envelope	Biosynthesis and degradation of murein sacculus and peptidoglycan	Peptidoglycan Biosynthesis	E	2	2		7
Cj1040c	putative transmembrane transport protein	cj1040c	No Data	Transport and binding proteins	Other			3	6		1
Cj1041c	putative periplasmic ATP/GTP-binding protein	cj1041c	No Data	Hypothetical proteins	Conserved			2	11		9
Cj1042c	putative transcriptional regulatory protein	cj1042c	No Data	Regulatory functions	Other			3	7		3
Cj1043c	possible transferase	cj1043c	No Data	Cellular processes	Other			1	1		14
Cj1044c	thiH protein	thiH	No Data	Biosynthesis of cofactors, prosthetic groups, and carriers	Thiamine	Thiamine biosynthesis	E	2	0		5
Cj1045c	thiG protein	thiG	No Data	Cell envelope	Biosynthesis and degradation of surface polysaccharides and lipopolysaccharides	Thiamine biosynthesis	E	0	0	NI	1
Cj1046c	putative molybdopterin biosynthesis protein	moeB	No Data	Biosynthesis of cofactors, prosthetic groups, and carriers	Thiamine	Thiamine biosynthesis	E	1	0		10
Cj1047c	hypothetical protein Cj1047c	cj1047c	No Data	Biosynthesis of cofactors, prosthetic groups, and carriers	Thiamine			0	0	NI	42
Cj1048c	succinyl-diaminopimelate desuccinylase	dapE	3.5.1.18	Amino acid biosynthesis	Aspartate family	Lysine Biosynthesis	E	5	3		34
Cj1049c	putative integral membrane protein	cj1049c	No Data	Cell envelope	Other			2	6		32
Cj1050c	putative transferase	cj1050c	No Data	Cellular processes	Other			1	5		2
Cj1051c	restriction modification enzyme	cjeI	No Data	DNA metabolism	DNA replication, recombination, and repair			2	8			NI
Cj1052c	putative mismatch repair protein	mutS	No Data	DNA metabolism	DNA replication, recombination, and repair			1	10
Cj1053c	putative integral membrane protein	cj1053c	No Data	Cell envelope	Other			1	3		6
Cj1054c	UDP-N-acetylmuramate--alanine ligase	murC	6.3.2.8	Cell envelope	Biosynthesis and degradation of murein sacculus and peptidoglycan	Peptidoglycan Biosynthesis	E	0	0	NI	22
Cj1055c	putative integral membrane protein	cj1055c	No Data	Cell envelope	Other			3	19
Cj1056c	hypothetical protein Cj1056c	cj1056c	No Data	Unclassified	Role category not yet assigned			0	0	NI		NI
Cj1057c	putative coiled-coil protein	cj1057c	No Data	DNA metabolism	Degradation of DNA			0	0	NI	12
Cj1058c	inosine-5-monophosphate dehydrogenase	guaB	1.1.1.205	Purines, pyrimidines, nucleosides, and nucleotides	Purine ribonucleotide biosynthesis	Purine biosynthesis	E	0	0	NI	50
Cj1059c	Glu-tRNAGln amidotransferase subunit A	gatA	No Data	Protein synthesis	tRNA aminoacylation			1	0		5
Cj1060c	small hydrophobic protein	cj1060c	No Data	Unknown function	General			0	0	NI	1
Cj1061c	isoleucyl-tRNA synthetase	ileS	6.1.1.5	Protein synthesis	tRNA aminoacylation			0	0	NI	13
Cj1062	hypothetical protein Cj1062	cj1062	No Data	DNA metabolism	DNA replication, recombination, and repair			2	5		6		Golden, N. J. and D. W. Acheson (2002). "Identification of motility and autoagglutination Campylobacter jejuni mutants by random transposon mutagenesis." Infect Immun 70(4): 1761-1771.
Cj1063	possible acetyltransferase	cj1063	No Data	Cellular processes	Other			2	4
Cj1064	nitroreductase (pseudogene)	cj1064	No Data	Pseudogene	Pseudogene			3	10		15
Cj1066	nitroreductase	rdxA	No Data	Cellular processes	Other			0	11		29
Cj1067	CDP-diacylglycerol--glycerol-3-phosphate 3-phosphatidyltransferase	pgsA	2.7.8.5	Fatty acid and phospholipid metabolism	Biosynthesis	Glycerolipid Synthesis	E	0	1		1
Cj1068	putative integral membrane protein	cj1068	No Data	Protein fate	Degradation of proteins, peptides, and glycopeptides			1	6		8		Gaskin, D. - Personal Communication
Cj1069	hypothetical protein Cj1069	cj1069	No Data	Hypothetical proteins	Conserved			2	5		4
Cj1070	30S ribosomal protein S6	rpsF	No Data	Energy metabolism/Regulatory functions/Protein synthesis	Electron transport/Other/Ribosomal proteins: synthesis and modification			0	0	NI
Cj1071	single-strand DNA binding protein	ssb	No Data	DNA metabolism	DNA replication, recombination, and repair			1	0		4
Cj1072	30S ribosomal protein S18	rpsR	No Data	Protein synthesis	Ribosomal proteins: synthesis and modification			0	1		9
Cj1073c	ATP-dependent protease La	lon	3.4.21.53	Protein fate	Degradation of proteins, peptides, and glycopeptides			4	12		1
Cj1074c	putative lipoprotein	cj1074c	No Data	Cell envelope	Other			0	0	NI		NI
Cj1075	hypothetical protein Cj1075	cj1075	No Data	Hypothetical proteins	Conserved			0	5		14		Golden, N. J. and D. W. Acheson (2002). "Identification of motility and autoagglutination Campylobacter jejuni mutants by random transposon mutagenesis." Infect Immun 70(4): 1761-1771.
Cj1076	putative pyrroline-5-carboxylate reductase	proC	1.5.1.2	Amino acid biosynthesis	Glutamate family	Glyoxylate/proline Metabolism	NE	2	6		4
Cj1077	putative periplasmic protein	cj1077	No Data	Cell envelope	Other			4	3		1
Cj1078	putative periplasmic protein	cj1078	No Data	Cell envelope	Other			2	14		14
Cj1079	putative periplasmic protein	cj1079	No Data	Cell envelope	Other			6	5		21
Cj1080c	hypothetical protein Cj1080c	cj1080c	No Data	Biosynthesis of cofactors, prosthetic groups, and carriers	Heme, porphyrin, and cobalamin	Heme biosynthesis	E	2	1		7
Cj1081c	thiamin-phosphate pyrophosphorylase	thiE	2.5.1.3	Biosynthesis of cofactors, prosthetic groups, and carriers	Thiamine	Thiamine biosynthesis	E	3	2		42
Cj1082c	phosphomethylpyrimidine kinase	thiD	2.7.4.7	Biosynthesis of cofactors, prosthetic groups, and carriers	Thiamine	Thiamine biosynthesis	E	0	0	NI	6
Cj1083c	possible nuclease	cj1083c	4.2.99.18	DNA metabolism	DNA replication, recombination, and repair			1	2		4
Cj1084c	putative ATP/GTP-binding protein	cj1084c	No Data	Protein fate	Degradation of proteins, peptides, and glycopeptides			0	0	NI	6
Cj1085c	transcription-repair coupling factor	mfd	No Data	DNA metabolism	DNA replication, recombination, and repair			1	0				Han, J., O. Sahin, et al. (2008). "Key role of Mfd in the development of fluoroquinolone resistance in Campylobacter jejuni." PLoS Pathog 4(6): e1000083.
Cj1086c	hypothetical protein Cj1086c	cj1086c	No Data	Hypothetical proteins	Conserved			0	0	NI	2
Cj1087c	putative periplasmic protein	cj1087c	No Data	Cell envelope	Other			1	3		3		Gaskin, D. - Personal Communication
Cj1088c	folylpolyglutamate synthase/dihydrofolate synthase	folC	6.3.2.12	Biosynthesis of cofactors, prosthetic groups, and carriers	Folic acid	Folate Biosynthesis	E	1	0		6
Cj1089c	hypothetical protein Cj1089c	cj1089c	No Data	Hypothetical proteins	Conserved			1	1		10
Cj1090c	putative lipoprotein	cj1090c	No Data	Cell envelope	Other			0	1		15
Cj1091c	leucyl-tRNA synthetase	leuS	6.1.1.4	Protein synthesis	tRNA aminoacylation			3	2
Cj1092c	protein-export membrane protein	secF	No Data	Protein fate	Protein and peptide secretion and trafficking			1	0
Cj1093c	protein-export membrane protein	secD	No Data	Protein fate	Protein and peptide secretion and trafficking			0	0	NI	1
Cj1094c	putative membrane protein	cj1094c	No Data	Protein fate	Protein and peptide secretion and trafficking			0	0	NI	161
Cj1095	putative integral membrane protein	cj1095	No Data	Cell envelope	Other			2	10
Cj1096c	S-adenosylmethionine synthetase	metK	2.5.1.6	Central intermediary metabolism	Other	Arginine metabolism	E	1	1		32
Cj1097	putative transmembrane transport protein	cj1097	No Data	Transport and binding proteins	Other			0	7		8
Cj1098	aspartate carbamoyltransferase	pyrB	2.1.3.2	Purines, pyrimidines, nucleosides, and nucleotides	Pyrimidine ribonucleotide biosynthesis	Pyrimidine biosynthesis	NE	0	6		4	NI
Cj1099	peptidase (M3 family)	cj1099	No Data	Protein fate	Degradation of proteins, peptides, and glycopeptides			3	5		47
Cj1100	hypothteical protein Cj1100	cj1100	No Data	Hypothetical proteins	Conserved			0	4		5
Cj1101	ATP-dependent DNA helicase	cj1101	3.6.1.-	DNA metabolism	DNA replication, recombination, and repair			2	3		1
Cj1102	tRNA pseudouridine synthase B	truB	4.2.1.70	Protein synthesis	tRNA and rRNA base modification			1	4		7
Cj1103	carbon storage regulator homolog	csrA	No Data	Energy metabolism/Regulatory functions	Glycolysis/gluconeogenesis/RNA interactions			0	0	NI	54		Fields, J. A. and S. A. Thompson (2008). "Campylobacter jejuni CsrA mediates oxidative stress responses, biofilm formation, and host cell invasion." J Bacteriol 190(9): 3411-3416.
Cj1104	putative 4-diphosphocytidyl-2-C-methyl-D-erythritol kinase	ispE	No Data	Hypothetical proteins	Conserved	Isoprenoid Biosynthesis	E	1	0		2
Cj1105	small protein B homolog	smpB	No Data	Protein synthesis	Other			1	0
Cj1106	possible periplasmic thioredoxin	cj1106	No Data	Energy metabolism	Electron transport			1	9		109
Cj1107	hypothetical protein Cj1107	cj1107	No Data	Hypothetical proteins	Conserved			2	4		1
Cj1108	ATP-dependent CLP protease ATP-binding subunit	clpA	No Data	Protein fate	Protein folding and stabilization			1	9		41
Cj1109	putative leucyl/phenylalanyl-tRNA--protein transferase	aat	2.3.2.-	Protein fate	Protein modification and repair			2	4		9		Colegio, O. R., T. J. t. Griffin, et al. (2001). "In vitro transposition system for efficient generation of random mutants of Campylobacter jejuni." J Bacteriol 183(7): 2384-2388.
Cj1110c	putative MCP-type signal transduction protein	cj1110c	No Data	Regulatory functions	Other			1	4		19		Reuter, M. - personal communication
Cj1111c	putative integral membrane protein	cj1111c	No Data	Cell envelope	Other			1	3		2
Cj1112c	Methionine sulphoxide reductase MsrB^	msrB	No Data	Unknown function	General			1	3		1		Atack, J. M. and D. J. Kelly (2008). "Contribution of the stereospecific methionine sulphoxide reductases MsrA and MsrB to oxidative and nitrosative stress resistance in the food-borne pathogen Campylobacter jejuni." Microbiology 154(Pt 8): 2219-2230.
Cj1113	hypothetical protein Cj1113	cj1113	No Data	Unknown function	General			0	4		4
Cj1114c	CDP-diacylglycerol--serine O-phosphatidyltransferase	pssA	2.7.8.8	Fatty acid and phospholipid metabolism	Biosynthesis	Glycerolipid Synthesis	E	1	1		7
Cj1115c	putative membrane protein	cj1115c	No Data	Cell envelope	Other			1	5		7
Cj1116c	membrane bound zinc metallopeptidase	ftsH	3.4.24.-	Protein fate	Degradation of proteins, peptides, and glycopeptides			4	1		3
Cj1117c	possible ribosomal protein methyltransferase	prmA	No Data	Protein synthesis	Ribosomal proteins: synthesis and modification			0	4
Cj1118c	chemotaxis regulatory protein CheY	cheY	No Data	Cellular processes	Chemotaxis and motility			1	4		6		Golden, N. J. and D. W. Acheson (2002). "Identification of motility and autoagglutination Campylobacter jejuni mutants by random transposon mutagenesis." Infect Immun 70(4): 1761-1771.
Cj1119c	putative integral membrane protein	wlaM	No Data	Cell envelope	Other			2	8
Cj1120c	putative sugar epimerase/dehydratase	wlaL	No Data	Cell envelope	Biosynthesis and degradation of surface polysaccharides and lipopolysaccharides			1	11		1		Gaskin, D. - Personal Communication
Cj1121c	putative aminotransferase (degT family)	wlaK	No Data	Cell envelope	Biosynthesis and degradation of surface polysaccharides and lipopolysaccharides			2	7		2
Cj1122c	putative integral membrane protein	wlaJ	No Data	Cell envelope	Biosynthesis and degradation of surface polysaccharides and lipopolysaccharides			3	8		14
Cj1123c	putative transferase	wlaI	No Data	Cell envelope	Biosynthesis and degradation of surface polysaccharides and lipopolysaccharides			0	3		3
Cj1124c	putative galactosyltransferase	wlaH	No Data	Cell envelope	Biosynthesis and degradation of surface polysaccharides and lipopolysaccharides			1	0		1
Cj1125c	putative galactosyltransferase	wlaG	No Data	Cell envelope	Biosynthesis and degradation of surface polysaccharides and lipopolysaccharides			1	0		4
Cj1126c	putative integral membrane protein (possible oligosaccharyl transferase)	wlaF	No Data	Cell envelope	Biosynthesis and degradation of surface polysaccharides and lipopolysaccharides			0	4		1
Cj1127c	putative glycosyltransferase	wlaE	No Data	Cell envelope	Biosynthesis and degradation of surface polysaccharides and lipopolysaccharides			0	2
Cj1128c	putative glycosyltransferase	wlaD	No Data	Cell envelope	Biosynthesis and degradation of surface polysaccharides and lipopolysaccharides			0	3		3
Cj1129c	N-linked general protein glycosylation protein H^	pglH	No Data	Cell envelope	Biosynthesis and degradation of surface polysaccharides and lipopolysaccharides			0	4		1		Jones, M. A., K. L. Marston, et al. (2004). "Adaptation of Campylobacter jejuni NCTC11168 to high-level colonization of the avian gastrointestinal tract." Infect Immun 72(7): 3769-3776.
Cj1130c	ABC-type transport protein	wlaB	No Data	Cell envelope	Biosynthesis and degradation of surface polysaccharides and lipopolysaccharides			1	7				Gaskin, D. - Personal Communication
Cj1131c	UDP-glucose 4-epimerase	galE	5.1.3.2	Energy metabolism	Sugars	LPS Biosynthesis	E	0	0	NI	46		Fry, B. N., S. Feng, et al. (2000). "The galE gene of Campylobacter jejuni is involved in lipopolysaccharide synthesis and virulence." Infect Immun 68(5): 2594-2601.
Cj1132c	hypothetical protein Cj1132c	cj1132c	No Data	DNA metabolism	DNA replication, recombination, and repair			1	5		16		Marsden, G. L., J. Li, et al. (2009). "Creation of a large deletion mutant of Campylobacter jejuni reveals that the lipooligosaccharide gene cluster is not required for viability." J Bacteriol 191(7): 2392-2399.
Cj1133	putative lipopolysaccharide heptosyltransferase	waaC	No Data	Cell envelope	Biosynthesis and degradation of surface polysaccharides and lipopolysaccharides	LPS Biosynthesis	E	2	1		3		Marsden, G. L., J. Li, et al. (2009). "Creation of a large deletion mutant of Campylobacter jejuni reveals that the lipooligosaccharide gene cluster is not required for viability." J Bacteriol 191(7): 2392-2399.
Cj1134	putative lipid A biosynthesis lauroyl acyltransferase	htrB	2.3.1.-	Cell envelope	Biosynthesis and degradation of surface polysaccharides and lipopolysaccharides			1	0				Marsden, G. L., J. Li, et al. (2009). "Creation of a large deletion mutant of Campylobacter jejuni reveals that the lipooligosaccharide gene cluster is not required for viability." J Bacteriol 191(7): 2392-2399.
Cj1135	putative two-domain glycosyltransferase	cj1135	No Data	Cell envelope	Biosynthesis and degradation of surface polysaccharides and lipopolysaccharides			2	15		7		Marsden, G. L., J. Li, et al. (2009). "Creation of a large deletion mutant of Campylobacter jejuni reveals that the lipooligosaccharide gene cluster is not required for viability." J Bacteriol 191(7): 2392-2399.
Cj1136	putative galactosyltransferase	cj1136	No Data	Cell envelope	Biosynthesis and degradation of surface polysaccharides and lipopolysaccharides			3	11		10		Marsden, G. L., J. Li, et al. (2009). "Creation of a large deletion mutant of Campylobacter jejuni reveals that the lipooligosaccharide gene cluster is not required for viability." J Bacteriol 191(7): 2392-2399.
Cj1137c	hypothetcal protein Cj1137c	cj1137c	No Data	Hypothetical proteins	Conserved			1	10		1		Marsden, G. L., J. Li, et al. (2009). "Creation of a large deletion mutant of Campylobacter jejuni reveals that the lipooligosaccharide gene cluster is not required for viability." J Bacteriol 191(7): 2392-2399.
Cj1138	putative galactosyltransferase	cj1138	No Data	Cell envelope	Biosynthesis and degradation of surface polysaccharides and lipopolysaccharides			3	2		1		Marsden, G. L., J. Li, et al. (2009). "Creation of a large deletion mutant of Campylobacter jejuni reveals that the lipooligosaccharide gene cluster is not required for viability." J Bacteriol 191(7): 2392-2399.
Cj1139c	putative galactosyltransferase	cj1139c	No Data	Cell envelope	Biosynthesis and degradation of surface polysaccharides and lipopolysaccharides			10	4				Marsden, G. L., J. Li, et al. (2009). "Creation of a large deletion mutant of Campylobacter jejuni reveals that the lipooligosaccharide gene cluster is not required for viability." J Bacteriol 191(7): 2392-2399.
Cj1140	hypothetical protein Cj1140	cj1140	No Data	Hypothetical proteins	Conserved			4	8		1		Marsden, G. L., J. Li, et al. (2009). "Creation of a large deletion mutant of Campylobacter jejuni reveals that the lipooligosaccharide gene cluster is not required for viability." J Bacteriol 191(7): 2392-2399.
Cj1141	N-acetylneuraminic acid synthetase	neuB1	4.1.3.-	Cell envelope	Biosynthesis and degradation of surface polysaccharides and lipopolysaccharides			2	8				Marsden, G. L., J. Li, et al. (2009). "Creation of a large deletion mutant of Campylobacter jejuni reveals that the lipooligosaccharide gene cluster is not required for viability." J Bacteriol 191(7): 2392-2399.
Cj1142	putative N-acetylglucosamine-6-phosphate 2-epimerase/N-acetylglucosamine-6-phosphatase	neuC1	5.1.3.-	Cell envelope	Biosynthesis and degradation of surface polysaccharides and lipopolysaccharides			3	17		4		Marsden, G. L., J. Li, et al. (2009). "Creation of a large deletion mutant of Campylobacter jejuni reveals that the lipooligosaccharide gene cluster is not required for viability." J Bacteriol 191(7): 2392-2399.
Cj1143	acylneuraminate cytidylyltransferase	neuA1	2.7.7.43	Cell envelope/Fatty acid and phospholipid metabolism	Biosynthesis and degradation of surface polysaccharides and lipopolysaccharides/Biosynthesis			2	6		3		Marsden, G. L., J. Li, et al. (2009). "Creation of a large deletion mutant of Campylobacter jejuni reveals that the lipooligosaccharide gene cluster is not required for viability." J Bacteriol 191(7): 2392-2399.
Cj1144c	hypothetical protein Cj1144c	cj1144c	No Data	Hypothetical proteins	Conserved			0	5		21		Marsden, G. L., J. Li, et al. (2009). "Creation of a large deletion mutant of Campylobacter jejuni reveals that the lipooligosaccharide gene cluster is not required for viability." J Bacteriol 191(7): 2392-2399.
Cj1145c	hypothetical protein Cj1145c	cj1145c	No Data	Hypothetical proteins	Conserved			2	5		11		Marsden, G. L., J. Li, et al. (2009). "Creation of a large deletion mutant of Campylobacter jejuni reveals that the lipooligosaccharide gene cluster is not required for viability." J Bacteriol 191(7): 2392-2399.
Cj1146c	putative glucosyltransferase	waaV	No Data	Cell envelope	Biosynthesis and degradation of surface polysaccharides and lipopolysaccharides			2	2		14		Marsden, G. L., J. Li, et al. (2009). "Creation of a large deletion mutant of Campylobacter jejuni reveals that the lipooligosaccharide gene cluster is not required for viability." J Bacteriol 191(7): 2392-2399.
Cj1148	ADP-heptose--LPS heptosyltransferase	waaF	No Data	Cell envelope	Biosynthesis and degradation of surface polysaccharides and lipopolysaccharides			0	10		12		Marsden, G. L., J. Li, et al. (2009). "Creation of a large deletion mutant of Campylobacter jejuni reveals that the lipooligosaccharide gene cluster is not required for viability." J Bacteriol 191(7): 2392-2399.
Cj1149c	phosphoheptose isomerase	gmhA	No Data	Cell envelope	Biosynthesis and degradation of surface polysaccharides and lipopolysaccharides	LPS Biosynthesis	E	2	4		106		Marsden, G. L., J. Li, et al. (2009). "Creation of a large deletion mutant of Campylobacter jejuni reveals that the lipooligosaccharide gene cluster is not required for viability." J Bacteriol 191(7): 2392-2399.
Cj1150c	putative ADP-heptose synthase	waaE	No Data	Cell envelope	Biosynthesis and degradation of surface polysaccharides and lipopolysaccharides	LPS Biosynthesis	E	0	4				Marsden, G. L., J. Li, et al. (2009). "Creation of a large deletion mutant of Campylobacter jejuni reveals that the lipooligosaccharide gene cluster is not required for viability." J Bacteriol 191(7): 2392-2399.
Cj1151c	ADP-L-glycero-D-manno-heptose-6-epimerase	waaD	5.1.3.20	Cell envelope	Biosynthesis and degradation of surface polysaccharides and lipopolysaccharides	LPS Biosynthesis	E	6	4		7		Marsden, G. L., J. Li, et al. (2009). "Creation of a large deletion mutant of Campylobacter jejuni reveals that the lipooligosaccharide gene cluster is not required for viability." J Bacteriol 191(7): 2392-2399.
Cj1152c	putative phosphatase	cj1152c	No Data	Unknown function	General	LPS Biosynthesis	E	1	1		9		Marsden, G. L., J. Li, et al. (2009). "Creation of a large deletion mutant of Campylobacter jejuni reveals that the lipooligosaccharide gene cluster is not required for viability." J Bacteriol 191(7): 2392-2399.
Cj1153	putative periplasmic cytochrome C	cj1153	No Data	Energy metabolism	Electron transport	Respiratory chain	NE	0	0	NI	12		Gaskin, D. - Personal Communication
Cj1154c	small hydrophobic protein	cj1154c	No Data	Cell envelope/Unknown function/Energy metabolism	Other/General/Anaerobic/TCA cycle			1	1			NI
Cj1155c	putative cation-transporting ATPase	cj1155c	No Data	Transport and binding proteins	Cations and iron carrying compounds			2	2
Cj1156	transcription termination factor	rho	No Data	Transcription	Transcription factors			2	0		29
Cj1157	putative DNA polymerase III subunit gamma	dnaX	2.7.7.7	DNA metabolism	DNA replication, recombination, and repair			0	1		110	NI
Cj1158c	small hydrophobic protein	cj1158c	No Data	Unknown function	General			0	1		1
Cj1159c	small hydrophobic protein	cj1159c	No Data	Unknown function	General			0	0	NI	19
Cj1160c	small hydrophobic protein	cj1160c	No Data	Unknown function	General			0	0	NI	2
Cj1161c	CopA Homologue^	copA	No Data	Cellular processes/Transport and binding proteins	Detoxification/Cations and iron carrying compounds			2	4				Hall, S. J., A. Hitchcock, et al. (2008). "A Multicopper oxidase (Cj1516) and a CopA homologue (Cj1161) are major components of the copper homeostasis system of Campylobacter jejuni." J Bacteriol 190(24): 8075-8085.
Cj1162c	hypothetical protein Cj1162c	cj1162c	No Data	Unclassified	Role category not yet assigned			0	2		8
Cj1163c	putative cation transport protein	cj1163c	No Data	Transport and binding proteins	Cations and iron carrying compounds			2	11		5
Cj1164c	hypothetical protein Cj1164c	cj1164c	No Data	Hypothetical proteins	Conserved			0	2		43
Cj1165c	putative integral membrane protein	cj1165c	No Data	Cell envelope	Other			1	4		3
Cj1166c	putative integral membrane protein	cj1166c	No Data	Cell envelope	Other			1	12		12
Cj1167	putative dehydrogenase^	cj1167	1.1.1.27	Energy metabolism	Electron transport	Pyruvate metabolism	NE	6	9		50		Colegio, O. R., T. J. t. Griffin, et al. (2001). "In vitro transposition system for efficient generation of random mutants of Campylobacter jejuni." J Bacteriol 183(7): 2384-2388.
Cj1168c	putative integral membrane protein (dedA homolog)	cj1168c	No Data	Cell envelope	Other			0	6
Cj1169c	putative periplasmic protein	cj1169c	No Data	Cell envelope	Other			0	0	NI	8
Cj1170c	outer membrane protein	cj1170c	No Data	Cell envelope	Other			1	16				Gaskin, D. - Personal Communication
Cj1171c	peptidyl-prolyl cis-trans isomerase	ppi	5.2.1.8	Protein synthesis	Translation factors			3	0		2		Colegio, O. R., T. J. t. Griffin, et al. (2001). "In vitro transposition system for efficient generation of random mutants of Campylobacter jejuni." J Bacteriol 183(7): 2384-2388.
Cj1172c	hypothetical protein Cj1172c	cj1172c	No Data	Hypothetical proteins	Conserved			2	8		10
Cj1173	putative efflux protein	cj1173	No Data	Transport and binding proteins	Other			0	5		2
Cj1174	putative efflux protein	cj1174	No Data	Transport and binding proteins	Other			1	4		4
Cj1175c	arginyl-tRNA synthetase	argS	6.1.1.19	Protein synthesis	tRNA aminoacylation			0	2		3
Cj1176c	hypothetical protein Cj1176c	cj1176c	No Data	Protein fate	Protein and peptide secretion and trafficking			0	1
Cj1177c	guanylate kinase	gmk	2.7.4.8	Purines, pyrimidines, nucleosides, and nucleotides	Purine ribonucleotide biosynthesis	Nucleotide Salvage Pathway	E	1	2		53
Cj1178c	highly acidic protein	cj1178c	No Data	Unknown function	General			0	0	NI
Cj1179c	flagellar biosynthetic protein	fliR	No Data	Cellular processes	Chemotaxis and motility			5	8		3
Cj1180c	putative ABC transporter ATP binding protein	cj1180c	No Data	Transport and binding proteins	Other			2	2		17
Cj1181c	elongation factor TS	tsf	No Data	Protein synthesis	Translation factors			0	0	NI
Cj1182c	30S ribosomal protein S2	rpsB	No Data	Protein synthesis	Ribosomal proteins: synthesis and modification			0	4		12	NI
Cj1183c	putative cyclopropane-fatty-acyl-phospholipid synthase	cfa	2.1.1.79	Fatty acid and phospholipid metabolism	Biosynthesis	Fatty Acid Synthesis	E	2	16		29
Cj1184c	putative ubiquinol-cytochrome C reductase cytochrome C subunit	petC	No Data	Energy metabolism	Electron transport	Respiratory chain	NE	0	3		3
Cj1185c	putative ubiquinol-cytochrome C reductase cytochrome B subunit	petB	1.10.2.2	Energy metabolism	Electron transport	Respiratory chain	NE	5	2
Cj1186c	putative ubiquinol-cytochrome C reductase iron-sulfur subunit	petA	1.10.2.2	Energy metabolism	Electron transport	Respiratory chain	NE	2	0		49
Cj1187c	putative arsenical pump membrane protein	arsB	No Data	Transport and binding proteins	Other			3	8		1
Cj1188c	glucose inhibited division protein A homolog	gidA	No Data	Unknown function	General			0	1		12
Cj1189c	Campylobacter Energy Taxis Receptor B^	cetB	No Data	Regulatory functions	Other			0	0	NI			Golden, N. J. and D. W. Acheson (2002). "Identification of motility and autoagglutination Campylobacter jejuni mutants by random transposon mutagenesis." Infect Immun 70(4): 1761-1771.
Cj1190c	Campylobacter Energy Taxis Receptor A^	cetA	No Data	Regulatory functions	Other			4	6		2		Reuter, M. - personal communication
Cj1191c	putative signal-transduction sensor protein	cj1191c	No Data	Regulatory functions	Other			2	2		2		Reuter, M. - personal communication
Cj1192	putative C4-dicarboxylate transport protein	dctA	No Data	Transport and binding proteins	Carbohydrates, organic alcohols, and acids	Transport	NE	2	9		3
Cj1193c	putative periplasmic protein	cj1193c	No Data	Cell envelope	Other			0	5		11
Cj1194	possible phosphate permease	cj1194	No Data	Transport and binding proteins	Anions	Transport	NE	3	7		2
Cj1195c	putative dihydroorotase	pyrC2	3.5.2.3	Purines, pyrimidines, nucleosides, and nucleotides	Pyrimidine ribonucleotide biosynthesis	Pyrimidine biosynthesis	NE	0	5		97	NI
Cj1196c	glycerol-3-phosphate dehydrogenase [NAD(P)+]	gpsA	1.1.1.94	Energy metabolism	Electron transport	Glycerolipid Synthesis	E	1	0		22
Cj1197c	Glu-tRNAGln amidotransferase subunit B	gatB	No Data	Protein synthesis	tRNA aminoacylation			3	3		106
Cj1198	LuxS^	luxS	No Data	Cellular processes	Other	Others	E	3	6		32		Elvers, K. T. and S. F. Park (2002). "Quorum sensing in Campylobacter jejuni: detection of a luxS encoded signalling molecule." Microbiology 148(Pt 5): 1475-1481.
Cj1199	putative iron/ascorbate-dependent oxidoreductase	cj1199	No Data	Unknown function	Enzymes of unknown specificity			2	7		4
Cj1200	putative periplasmic protein	cj1200	No Data	Cell envelope	Other			2	6		4
Cj1201	5-methyltetrahydropteroyltriglutamate--homocystei methyltransferase	metE	2.1.1.14	Amino acid biosynthesis	Aspartate family	Methionine and Cysteine Metabolism	E	5	9		13	NI
Cj1202	5,10-methylenetetrahydrofolate reductase	metF	1.7.99.5	Central intermediary metabolism	Other	THF Metabolism	E	5	10		11
Cj1203c	putative integral membrane protein	cj1203c	No Data	Cell envelope	Other			1	0		3
Cj1204c	ATP synthase F0 sector A subunit	atpB	3.6.1.34	Energy metabolism	ATP-proton motive force interconversion	Respiratory chain	NE	0	1		6
Cj1205c	putative DNA repair protein RadA (ATP-dependant protease)	radA	No Data	DNA metabolism	DNA replication, recombination, and repair			2	13		4
Cj1206c	putative signal recognition particle protein	ftsY	No Data	Protein fate	Protein and peptide secretion and trafficking			1	4		32	NI
Cj1207c	putative lipoprotein thiredoxin	cj1207c	No Data	Energy metabolism	Electron transport			1	0		26
Cj1208	hypothetical protein Cj1208	cj1208	No Data	Hypothetical proteins	Conserved			4	3		9
Cj1209	hypothetical protein Cj1209	cj1209	No Data	Unclassified	Role category not yet assigned			4	5		44
Cj1210	putative integral membrane protein	cj1210	No Data	Cell envelope	Other			2	4
Cj1211	putative integral membrane protein	cj1211	No Data	Cell envelope	Other			4	6
Cj1212c	putative ribonuclease BN	rbn	No Data	Transcription	RNA processing			3	4		13
Cj1213c	putative glycolate oxidase subunit D	glcD	No Data	Energy metabolism	Other	Others	E	1	0		47
Cj1214c	hypothetical protein Cj1214c	cj1214c	No Data	Hypothetical proteins	Conserved			1	0		1
Cj1215	putative periplasmic protein	cj1215	No Data	Cell envelope	Other			0	4		11
Cj1216c	hypothetical protein Cj1216c	cj1216c	No Data	Hypothetical proteins	Conserved			1	1		11
Cj1217c	hypothetical protein Cj1217c	cj1217c	No Data	Unclassified	Role category not yet assigned			2	4		10	NI
Cj1218c	putative riboflavin synthase alpha chain	ribA	2.5.1.9	Biosynthesis of cofactors, prosthetic groups, and carriers	Riboflavin, FMN, and FAD	Riboflavin Metabolism	NE	0	1		6
Cj1219c	putative periplasmic protein	cj1219c	No Data	Cell envelope	Other			1	7			NI
Cj1220	10 kD chaperonin (cpn10)	groES	No Data	Protein fate	Protein folding and stabilization			1	1		40	NI
Cj1221	60 kD chaperonin (cpn60)	groEL	No Data	Protein fate	Protein folding and stabilization			3	2		96
Cj1222c	putative two-component sensor	dccS	No Data	Regulatory functions	Other			6	10		1
Cj1223c	putative two-component regulator	dccR	No Data	Regulatory functions	Other			3	6		3		Raphael, B. H., S. Pereira, et al. (2005). "The Campylobacter jejuni response regulator, CbrR, modulates sodium deoxycholate resistance and chicken colonization." J Bacteriol 187(11): 3662-3670.
Cj1224	putative iron-binding protein	cj1224	No Data	Transport and binding proteins	Cations and iron carrying compounds			0	10		47
Cj1225	hypothetical protein Cj1225	cj1225	No Data	Hypothetical proteins	Conserved			1	4		40	NI
Cj1226c	putative two-component sensor	cj1226c	No Data	Regulatory functions	Other			1	3
Cj1227c	putative two-component regulator	cj1227c	No Data	Regulatory functions	Other			0	0	NI
Cj1228c	serine protease (protease HtrA)^	htrA	3.4.21.-	Protein fate	Degradation of proteins, peptides, and glycopeptides			1	4				Champion, O. L., A. V. Karlyshev, et al. (2010). "Insect infection model for Campylobacter jejuni reveals that O-methyl phosphoramidate has insecticidal activity." J Infect Dis 201(5): 776-782.
Cj1229	putative curved-DNA binding protein	cbpA	No Data	Protein fate	Protein folding and stabilization			0	0	NI	60
Cj1230	putative heat shock transcriptional regulator	hspR	No Data	Protein fate	Protein folding and stabilization			1	2		78		Andersen, M. T., L. Brondsted, et al. (2005). "Diverse roles for HspR in Campylobacter jejuni revealed by the proteome, transcriptome and phenotypic characterization of an hspR mutant." Microbiology 151(Pt 3): 905-915.
Cj1231	putative glutathione-regulated potassium-efflux system protein	kefB	No Data	Transport and binding proteins	Cations and iron carrying compounds			0	13		5	NI
Cj1232	hypothetical protein Cj1232	cj1232	No Data	Hypothetical proteins	Conserved			1	3		1	NI
Cj1233	putative hydrolase	cj1233	No Data	Cellular processes	Other			3	8		12
Cj1234	glycyl-tRNA synthetase beta chain	glyS	6.1.1.14	Protein synthesis	tRNA aminoacylation			0	0	NI	3
Cj1235	putative periplasmic protein	cj1235	No Data	Cell envelope	Other			0	0	NI			Gaskin, D. - Personal Communication
Cj1236	hypothetical protein Cj1236	cj1236	No Data	Unclassified	Role category not yet assigned			0	0	NI	20
Cj1237c	possible phosphatase	cj1237c	No Data	Cellular processes	Other			2	12		6	NI
Cj1238	putative pyridoxal phosphate biosynthetic protein	pdxJ	No Data	Biosynthesis of cofactors, prosthetic groups, and carriers	Pyridoxine	Pyridoxine biosynthesis	E	3	0		27
Cj1239	putative pyridoxal phosphate biosynthetic protein	pdxA	No Data	Biosynthesis of cofactors, prosthetic groups, and carriers	Pyridoxine	Pyridoxine biosynthesis	E	1	0		2	NI
Cj1240c	putative periplasmic protein	cj1240c	No Data	Cell envelope	Other			0	5		10	NI
Cj1241	putative transmembrane transport protein	cj1241	No Data	Transport and binding proteins	Other			0	11		11
Cj1242	putative type III secreted protein CiaC^	ciaC	No Data	Hypothetical proteins	Conserved			0	5		3		Christensen, J. E., S. A. Pacheco, et al. (2009). "Identification of a Campylobacter jejuni-secreted protein required for maximal invasion of host cells." Mol Microbiol 73(4): 650-662.
Cj1243	uroporphyrinogen decarboxylase	hemE	4.1.1.37	Biosynthesis of cofactors, prosthetic groups, and carriers	Heme, porphyrin, and cobalamin	Heme biosynthesis	E	2	0		7
Cj1244	hypothetical protein Cj1244	cj1244	No Data	Unknown function	Enzymes of unknown specificity			0	0	NI	21
Cj1245c	putative membrane protein	cj1245c	No Data	Cell envelope	Other			3	10		29
Cj1246c	excinuclease ABC subunit C	uvrC	No Data	DNA metabolism	DNA replication, recombination, and repair			8	12		5
Cj1247c	hypothetical protein Cj1247c	cj1247c	No Data	Hypothetical proteins	Conserved			1	0		3
Cj1248	GMP synthase (glutamine-hydrolyzing)	guaA	6.3.5.2	Purines, pyrimidines, nucleosides, and nucleotides	Purine ribonucleotide biosynthesis	Purine biosynthesis	E	0	1		1
Cj1249	hypothetical protein Cj1249	cj1249	No Data	Hypothetical proteins	Conserved			1	5
Cj1250	phosphoribosylamine--glycine ligase	purD	6.3.4.13	Purines, pyrimidines, nucleosides, and nucleotides	Purine ribonucleotide biosynthesis	Purine biosynthesis	E	0	0	NI	23
Cj1251	hypothetical protein Cj1251	cj1251	No Data	Hypothetical proteins	Conserved			0	0	NI	19
Cj1252	putative periplasmic protein	cj1252	No Data	Cell envelope	Other			0	0	NI	2
Cj1253	polyribonucleotide nucleotidyltransferase	pnp	2.7.7.8	Transcription	Transcription factors			7	12		1
Cj1254	hypothetical protein Cj1254	cj1254	No Data	Hypothetical proteins	Conserved			1	1
Cj1255	putative isomerase	cj1255	No Data	Cellular processes	Other			2	0		6
Cj1256c	putative membrane protein	cj1256c	No Data	Cell envelope	Other			2	6		21
Cj1257c	putative efflux pump	cj1257c	No Data	Transport and binding proteins	Other			2	11
Cj1258	possible phosphotyrosine protein phosphatase	cj1258	3.1.3.48	Protein synthesis	Translation factors			0	3		2
Cj1259	major outer membrane protein	porA	No Data	Cell envelope	Other			3	0
Cj1260c	chaperone DnaJ	dnaJ	No Data	Protein fate	Protein folding and stabilization			0	2		28
Cj1261	two-component regulator	racR	No Data	Regulatory functions	Other			0	1				Raphael, B. H., S. Pereira, et al. (2005). "The Campylobacter jejuni response regulator, CbrR, modulates sodium deoxycholate resistance and chicken colonization." J Bacteriol 187(11): 3662-3670.
Cj1262	two-component sensor (histidine kinase)	racS	No Data	Regulatory functions	Other			3	6			NI
Cj1263	recombination protein	recR	No Data	DNA metabolism	DNA replication, recombination, and repair			3	6		12
Cj1264c	putative hydrogenase maturation protease	hydD	No Data	Energy metabolism	Electron transport	Respiratory chain	NE	1	11		4
Cj1265c	Ni/Fe-hydrogenase B-type cytochrome subunit	hydC	No Data	Energy metabolism	Electron transport	Respiratory chain	NE	4	5
Cj1266c	Ni/Fe-hydrogenase large subunit	hydB	No Data	Energy metabolism/Regulatory functions/Protein synthesis	Electron transport/Other/Ribosomal proteins: synthesis and modification	Respiratory chain	NE	2	8		4		Gaskin, D. - Personal Communication
Cj1267c	Ni/Fe-hydrogenase small chain	hydA	No Data	Energy metabolism	Electron transport	Respiratory chain	NE	2	5		23
Cj1268c	hypothetical protein Cj1268c	cj1268c	No Data	Energy metabolism	Aerobic/Electron transport			2	6		6		Thomas, M. T., M. Shepherd, et al. (2011). "Two respiratory enzyme systems in Campylobacter jejuni NCTC 11168 contribute to growth on L-lactate." Environ Microbiol 13(1): 48-61.
Cj1269c	putative N-acetylmuramoyl-L-alanine amidase	amiA	3.5.1.28	Cell envelope	Biosynthesis and degradation of murein sacculus and peptidoglycan	Peptidoglycan Biosynthesis	NE	0	0	NI	1
Cj1270c	hypothetical protein Cj1270c	cj1270c	No Data	Unknown function	Enzymes of unknown specificity			1	0		16
Cj1271c	tyrosyl-tRNA synthetase	tyrS	6.1.1.1	Protein synthesis	tRNA aminoacylation			0	0	NI	25
Cj1272c	putative guanosine-3,5-bis(diphosphate) 3-pyrophosphohydrolase	spoT	3.1.7.2	Regulatory functions	Other			2	5		22		Stintzi, A., D. Marlow, et al. (2005). "Use of genome-wide expression profiling and mutagenesis to study the intestinal lifestyle of Campylobacter jejuni." Infect Immun 73(3): 1797-1810.
Cj1273c	putative DNA-directed RNA polymerase omega chain	rpoZ	2.7.7.6	Transcription	DNA-dependent RNA polymerase			0	0	NI	4
Cj1274c	uridylate kinase	pyrH	2.7.4.-	Purines, pyrimidines, nucleosides, and nucleotides	Nucleotide and nucleoside interconversions	Pyrimidine biosynthesis	E	0	0	NI	34
Cj1275c	putative periplasmic protein	cj1275c	No Data	Cell envelope	Other			1	0		71
Cj1276c	putative integral membrane protein	cj1276c	No Data	Cell envelope	Other			1	0			NI
Cj1277c	putative ABC transporter ATP-binding protein	cj1277c	No Data	Transport and binding proteins	Other			0	0	NI	2
Cj1278c	ypothetical protein Cj1278c	cj1278c	No Data	Cell envelope/Regulatory functions/Unknown function	Other/Other/General/Other			0	5
Cj1279c	putative fibronectin domain-containing lipoprotein	cj1279c	No Data	Cell envelope/Cell envelope/Transport and binding proteins	Other/Biosynthesis and degradation of surface polysaccharides and lipopolysaccharides/Other			1	3		24		Reid, A. N., R. Pandey, et al. (2008). "Identification of Campylobacter jejuni genes contributing to acid adaptation by transcriptional profiling and genome-wide mutagenesis." Appl Environ Microbiol 74(5): 1598-1612.
Cj1280c	putative ribosomal pseudouridine synthase	cj1280c	4.2.1.70	Protein synthesis	Ribosomal proteins: synthesis and modification			0	1		13	NI
Cj1282	RodA protein homolog	mrdB	No Data	Cell envelope	Biosynthesis and degradation of murein sacculus and peptidoglycan			0	0	NI	12
Cj1283	putative K+ uptake protein	ktrB	No Data	Transport and binding proteins	Cations and iron carrying compounds			3	0		5
Cj1284	putative K+ uptake protein	ktrA	No Data	Transport and binding proteins	Cations and iron carrying compounds			0	1		49
Cj1285c	hypothetical protein Cj1285c	cj1285c	No Data	Hypothetical proteins	Conserved			0	2		3
Cj1286c	uracil phosphoribosyltransferase	upp	2.4.2.9	Purines, pyrimidines, nucleosides, and nucleotides	Salvage of nucleosides and nucleotides	Nucleotide Salvage Pathway	NE	1	2
Cj1287c	malate oxidoreductase	cj1287c	1.1.1.38	Energy metabolism	Glycolysis/gluconeogenesis	Pyruvate metabolism	NE	1	2		17
Cj1288c	glutamyl-tRNA synthetase	gltX2	6.1.1.17	Protein synthesis	tRNA aminoacylation	Heme biosynthesis	E	0	0	NI	32
Cj1289	possible periplasmic protein	cj1289	No Data	Cell envelope	Other			2	0			NI
Cj1290c	biotin carboxylase	accC	6.3.4.14	Fatty acid and phospholipid metabolism	Biosynthesis	Fatty Acid Synthesis	E	7	0			NI
Cj1291c	putative biotin carboxyl carrier protein of acetyl-CoA	accB	6.4.1.2	Fatty acid and phospholipid metabolism	Biosynthesis	Fatty Acid Synthesis	E	2	0		51	NI
Cj1292	possible deoxycytidine triphosphate deaminase	dcd	3.5.4.13	Energy metabolism/Regulatory functions/Protein synthesis	Electron transport/Other/Ribosomal proteins: synthesis and modification	Nucleotide Salvage Pathway	NE	1	7		21
Cj1293	possible sugar nucleotide epimerase/dehydratase	cj1293	No Data	Cell envelope	Surface structures			0	6		9		Colegio, O. R., T. J. t. Griffin, et al. (2001). "In vitro transposition system for efficient generation of random mutants of Campylobacter jejuni." J Bacteriol 183(7): 2384-2388.
Cj1294	putative aminotransferase (degT family)	cj1294	No Data	Cell envelope	Surface structures			1	9		22		Gaskin, D. - Personal Communication
Cj1295	pseudaminic acid di-O-methylglyceroyl glycosylase^	cj1295	No Data	Hypothetical proteins	Conserved			0	10		69		Hitchen, P., J. Brzostek, et al. (2010). "Modification of the Campylobacter jejuni flagellin glycan by the product of the Cj1295 homopolymeric-tract-containing gene." Microbiology 156(Pt 7): 1953-1962.
Cj1296	hypothetical protein Cj1296	cj1296	No Data	Hypothetical proteins	Conserved			0	2		5
Cj1297	hypotehtical protein Cj1297	cj1297	No Data	Cellular processes	Toxin production and resistance			0	7		24
Cj1298	hypothetical protein Cj1298	cj1298	No Data	Cellular processes	Toxin production and resistance			3	13		7
Cj1299	putative acyl carrier protein	acpP2	No Data	Fatty acid and phospholipid metabolism	Biosynthesis			3	2		22	NI
Cj1300	hypothetical protein Cj1300	cj1300	No Data	Hypothetical proteins	Conserved			1	14		3
Cj1301	hypothetical protein Cj1301	cj1301	No Data	Hypothetical proteins	Conserved			0	6		40
Cj1302	hypothetical protein Cj1302	cj1302	No Data	Unclassified	Role category not yet assigned			9	17		6
Cj1303	putative 3-oxoacyl-[acyl-carrier-protein] synthase	fabH2	2.3.1.41	Fatty acid and phospholipid metabolism	Biosynthesis	Fatty Acid Synthesis	NE	0	6		42		Reid, A. N., R. Pandey, et al. (2008). "Identification of Campylobacter jejuni genes contributing to acid adaptation by transcriptional profiling and genome-wide mutagenesis." Appl Environ Microbiol 74(5): 1598-1612.
Cj1304	putative acyl carrier protein	acpP3	No Data	Fatty acid and phospholipid metabolism	Biosynthesis			0	0	NI
Cj1305c	hypothetical protein Cj1305c (617 family)	cj1305c	No Data	Hypothetical proteins	Conserved			1	2		9
Cj1306c	hypothetical protein Cj1306c (617 family)	cj1306c	No Data	Hypothetical proteins	Conserved			2	5
Cj1307	putative amino acid activating enzyme	cj1307	6.3.2.-	Unclassified	Role category not yet assigned			1	7		45
Cj1308	putative acyl carrier protein	acpP4	No Data	Fatty acid and phospholipid metabolism	Biosynthesis			0	0	NI	1
Cj1309c	hypothetical protein Cj1309c	cj1309c	No Data	Hypothetical proteins	Conserved			0	15		25
Cj1310c	hypothetical protein Cj1310c (617 family)	cj1310c	No Data	Hypothetical proteins	Conserved			2	6		7
Cj1311	acylneuraminate cytidylyltransferase	neuA2	2.7.7.43	Cell envelope	Biosynthesis and degradation of surface polysaccharides and lipopolysaccharides			0	3		43
Cj1312	possible flagellar protein	cj1312	No Data	Cell envelope	Surface structures			0	12		6
Cj1313	possible flagellar protein	cj1313	No Data	Cell envelope	Surface structures			0	5		18
Cj1314c	putative cyclase	cj1314c	No Data	Energy metabolism/Regulatory functions/Protein synthesis	Electron transport/Other/Ribosomal proteins: synthesis and modification	Histidine metabolism	NE	3	14
Cj1315c	amidotransferase	cj1315c	No Data	Protein synthesis	tRNA aminoacylation	Histidine metabolism	NE	1	5		19
Cj1316c	hypothetical protein Cj1316c	cj1316c	No Data	Hypothetical proteins	Conserved			1	8		57
Cj1317	N-acetylneuraminic acid synthetase	neuB3	4.1.3.-	Cell envelope	Biosynthesis and degradation of surface polysaccharides and lipopolysaccharides			0	6		22
Cj1318	hypothetical protein Cj1318 (1318 family)	cj1318	No Data	Hypothetical proteins	Conserved			0	1		31		Golden, N. J. and D. W. Acheson (2002). "Identification of motility and autoagglutination Campylobacter jejuni mutants by random transposon mutagenesis." Infect Immun 70(4): 1761-1771.
Cj1319	putative nucleotide sugar dehydratase	cj1319	No Data	Cell envelope	Biosynthesis and degradation of surface polysaccharides and lipopolysaccharides			1	7		13
Cj1320	putative aminotransferase (degT family)	cj1320	No Data	Cell envelope	Biosynthesis and degradation of surface polysaccharides and lipopolysaccharides			1	5
Cj1321	putative transferase	cj1321	No Data	Cell envelope	Biosynthesis and degradation of surface polysaccharides and lipopolysaccharides			0	7		4		Howard, S. L., A. Jagannathan, et al. (2009). "Campylobacter jejuni glycosylation island important in cell charge, legionaminic acid biosynthesis, and colonization of chickens." Infect Immun 77(6): 2544-2556.
Cj1322	hypothetical protein Cj1322	cj1322	No Data	Hypothetical proteins	Conserved			0	6		14
Cj1323	hypothetical protein Cj1323	cj1323	No Data	Hypothetical proteins	Conserved			5	4		6
Cj1324	Possible legionaminic acid glycan modification enzyme^	cj1324	No Data	Hypothetical proteins	Conserved			5	25				Howard, S. L., A. Jagannathan, et al. (2009). "Campylobacter jejuni glycosylation island important in cell charge, legionaminic acid biosynthesis, and colonization of chickens." Infect Immun 77(6): 2544-2556.
Cj1325	hypothetical protein Cj1325	cj1325	No Data	Hypothetical proteins	Conserved			0	2		34		Howard, S. L., A. Jagannathan, et al. (2009). "Campylobacter jejuni glycosylation island important in cell charge, legionaminic acid biosynthesis, and colonization of chickens." Infect Immun 77(6): 2544-2556.
Cj1326	hypothetical protein Cj1326	cj1326	No Data	Hypothetical proteins	Conserved			0	5		69		Howard, S. L., A. Jagannathan, et al. (2009). "Campylobacter jejuni glycosylation island important in cell charge, legionaminic acid biosynthesis, and colonization of chickens." Infect Immun 77(6): 2544-2556.
Cj1327	N-acetylneuraminic acid synthetase	neuB2	4.1.3.-	Cell envelope	Biosynthesis and degradation of surface polysaccharides and lipopolysaccharides			2	10		4
Cj1328	putative N-acetylglucosamine-6-phosphate 2-epimerase/N-acetylglucosamine-6-phosphatase	neuC2	5.1.3.-	Cell envelope	Biosynthesis and degradation of surface polysaccharides and lipopolysaccharides			3	13		22
Cj1329	putative sugar-phosphate nucleotide transferase	cj1329	No Data	Cell envelope	Biosynthesis and degradation of surface polysaccharides and lipopolysaccharides			4	9		94
Cj1330	hypothetical protein Cj1330	cj1330	No Data	Hypothetical proteins	Conserved			2	12
Cj1331	acylneuraminate cytidylyltransferase (flagellin modification)	ptmB	2.7.7.43	Cell envelope	Surface structures			0	13		7
Cj1332	putative oxidoreductase (flagellin modification)	ptmA	No Data	Cell envelope	Surface structures			3	16		27
Cj1333	hypothetical protein Cj1333 (1318 family)	cj1333	No Data	Hypothetical proteins	Conserved			1	15		4		Golden, N. J. and D. W. Acheson (2002). "Identification of motility and autoagglutination Campylobacter jejuni mutants by random transposon mutagenesis." Infect Immun 70(4): 1761-1771.
Cj1334	hypothetical prootein Cj1334 (1318 family)	cj1334	No Data	Unclassified	Role category not yet assigned			2	8		3
Cj1335	motility accessory factor (function unknown)	maf4	No Data	Hypothetical proteins	Conserved			0	0	NI	25		van Alphen, L. B., M. Wuhrer, et al. (2008). "A functional Campylobacter jejuni maf4 gene results in novel glycoforms on flagellin and altered autoagglutination behaviour." Microbiology 154(Pt 11): 3385-3397.
Cj1336	hypothetical protein Cj1336 (1318 family)	cj1336	No Data	Hypothetical proteins	Conserved			0	0	NI	13
Cj1337	motility accessory factor 5	maf5	No Data	Hypothetical proteins	Conserved			1	8		10		Karlyshev, A. V., D. Linton, et al. (2002). "A novel paralogous gene family involved in phase-variable flagella-mediated motility in Campylobacter jejuni." Microbiology 148(Pt 2): 473-480.
Cj1338c	flagellin	flaB	No Data	Cell envelope	Surface structures			1	10		5		Wassenaar, T. M., N. M. Bleumink-Pluym, et al. (1994). "Differential flagellin expression in a flaA flaB+ mutant of Campylobacter jejuni." Infect Immun 62(9): 3901-3906.
Cj1339c	flagellin	flaA	No Data	Cell envelope	Surface structures			0	0	NI	5		Wassenaar, T. M., N. M. Bleumink-Pluym, et al. (1994). "Differential flagellin expression in a flaA flaB+ mutant of Campylobacter jejuni." Infect Immun 62(9): 3901-3906.
Cj1340c	hypothetical protein Cj1340c (1318 family)	cj1340c	No Data	Hypothetical proteins	Conserved			0	7		3		Golden, N. J. and D. W. Acheson (2002). "Identification of motility and autoagglutination Campylobacter jejuni mutants by random transposon mutagenesis." Infect Immun 70(4): 1761-1771.
Cj1341c	hypothetical protein Cj1341c (1318 family)	cj1341c	No Data	Hypothetical proteins	Conserved			0	6		3
Cj1342c	hypothetical protein Cj1342c (617 family)	cj1342c	No Data	Hypothetical proteins	Conserved			2	13		4
Cj1343c	putative periplasmic protein	cj1343c	No Data	Cell envelope	Other			2	3		2		Gaskin, D. - Personal Communication
Cj1344c	putative glycoprotease	cj1344c	No Data	Protein fate	Degradation of proteins, peptides, and glycopeptides			0	2
Cj1345c	putative periplasmic protein	cj1345c	No Data	Cell envelope	Other			0	0	NI
Cj1346c	putative 1-deoxy-D-xylulose 5-phosphate reductoisomerase	dxr	1.1.1.-	Biosynthesis of cofactors, prosthetic groups, and carriers	Other	Isoprenoid Biosynthesis	E	0	0	NI
Cj1347c	phosphatidate cytidylyltransferase	cdsA	2.7.7.41	Fatty acid and phospholipid metabolism	Biosynthesis	Glycerolipid Synthesis	E	0	0	NI
Cj1348c	putative coiled-coil protein	cj1348c	No Data	Hypothetical proteins	Conserved			0	1		61
Cj1349c	possible fibronectin/fibrinogen-binding protein	cj1349c	No Data	Cellular processes	Pathogenesis			4	7		18
Cj1350	putative molybdopterin-guanine dinucleotide biosynthesis protein	mobA	No Data	Biosynthesis of cofactors, prosthetic groups, and carriers	Molybdopterin			1	6		2
Cj1351	phospholipase A	pldA	3.1.1.32	Cellular processes	Pathogenesis			1	9				Reid, A. N., R. Pandey, et al. (2008). "Identification of Campylobacter jejuni genes contributing to acid adaptation by transcriptional profiling and genome-wide mutagenesis." Appl Environ Microbiol 74(5): 1598-1612.
Cj1352	enterochelin uptake permease	ceuB	No Data	Transport and binding proteins	Cations and iron carrying compounds			5	6		5		Reid, A. N., R. Pandey, et al. (2008). "Identification of Campylobacter jejuni genes contributing to acid adaptation by transcriptional profiling and genome-wide mutagenesis." Appl Environ Microbiol 74(5): 1598-1612.
Cj1353	enterochelin uptake permease	ceuC	No Data	Transport and binding proteins	Cations and iron carrying compounds			3	10		2
Cj1354	enterochelin uptake ATP-binding protein	ceuD	No Data	Transport and binding proteins	Cations and iron carrying compounds			0	7
Cj1355	enterochelin uptake periplasmic binding protein	ceuE	No Data	Transport and binding proteins	Cations and iron carrying compounds			2	8		13		Palyada, K., D. Threadgill, et al. (2004). "Iron acquisition and regulation in Campylobacter jejuni." J Bacteriol 186(14): 4714-4729.
Cj1356c	putative integral membrane protein	cj1356c	No Data	Cell envelope	Other			0	5		3
Cj1357c	putative periplasmic cytochrome C	cj1357c	No Data	Energy metabolism	Electron transport	Respiratory chain	NE	2	11
Cj1358c	putative periplasmic cytochrome C	cj1358c	No Data	Energy metabolism	Electron transport	Respiratory chain	NE	1	5
Cj1359	polyphosphate kinase	ppk	2.7.4.1	Central intermediary metabolism	Phosphorus compounds			0	9		3
Cj1360c	putative proteolysis tag for 10Sa_RNA	cj1360c	No Data	No Data	No Data			0	0	NI	11
Cj1361c	hypothetical protein Cj1361c	cj1361c	No Data	Hypothetical proteins	Conserved			1	1
Cj1362	holliday junction DNA helicase	ruvB	No Data	DNA metabolism	DNA replication, recombination, and repair			1	0		12
Cj1363	acid membrane antigen A	amaA	No Data	Cell envelope	Other			0	0	NI	2
Cj1364c	fumarate hydratase	fumC	4.2.1.2	Energy metabolism	TCA cycle	TCA cycle	E	1	0		12
Cj1365c	putative secreted serine protease	cj1365c	3.4.21.-	Protein fate	Degradation of proteins, peptides, and glycopeptides			2	7		1		Champion, O. L., A. V. Karlyshev, et al. (2010). "Insect infection model for Campylobacter jejuni reveals that O-methyl phosphoramidate has insecticidal activity." J Infect Dis 201(5): 776-782.
Cj1366c	glucosamine--fructose-6-phosphate aminotransferase (isomerizing)	glmS	2.6.1.16	Central intermediary metabolism	Amino sugars	Aminosugar Metabolism	E	0	0	NI	31
Cj1367c	possible nucleotidyltransferase	cj1367c	No Data	Cellular processes	Other			11	10
Cj1368	hypothetical protein Cj1368	cj1368	No Data	Hypothetical proteins	Conserved			1	0		12
Cj1369	putative transmembrane transport protein	cj1369	No Data	Transport and binding proteins	Other			3	3
Cj1370	putative nucleotide phosphoribosyltransferase	cj1370	No Data	Purines, pyrimidines, nucleosides, and nucleotides	Salvage of nucleosides and nucleotides	Nucleotide Salvage Pathway	NE	0	0	NI	3
Cj1371	putative periplasmic protein (vacJ homolog)	cj1371	No Data	Cellular processes	Pathogenesis			3	7		1		Garenaux, A., M. Ritz, et al. (2009). "Role of oxidative stress in C. jejuni inactivation during freeze-thaw treatment." Curr Microbiol 58(2): 134-138.
Cj1372	putative periplasmic protein	cj1372	No Data	Cell envelope	Other			0	6		23
Cj1373	putative integral membrane protein	cj1373	No Data	Cell envelope	Other			6	11
Cj1374c	hypothetical protein Cj1374c	cj1374c	No Data	Unknown function	General			0	5		43
Cj1375	putative efflux protein	cj1375	No Data	Transport and binding proteins	Other			0	1
Cj1376	putative periplasmic protein	cj1376	No Data	Cell envelope	Other			0	5
Cj1377c	putative ferredoxin	cj1377c	No Data	Energy metabolism	Electron transport			4	8		10
Cj1378	L-seryl-tRNA(SeC) selenium transferase	selA	2.9.1.1	Protein synthesis	tRNA aminoacylation			0	8		24		Reid, A. N., R. Pandey, et al. (2008). "Identification of Campylobacter jejuni genes contributing to acid adaptation by transcriptional profiling and genome-wide mutagenesis." Appl Environ Microbiol 74(5): 1598-1612.
Cj1379	putative selenocysteine-specific elongation factor	selB	No Data	Protein synthesis	Translation factors			4	7		3
Cj1380	putative periplasmic protein	cj1380	No Data	Cell envelope	Other			1	7		49		Gaskin, D. - Personal Communication
Cj1381	putative lipoprotein	cj1381	No Data	Cell envelope	Other			2	5		26		Gaskin, D. - Personal Communication
Cj1382c	flavodoxin	fldA	No Data	Energy metabolism	Electron transport			1	1		80
Cj1383c	hypothetical protein Cj1383c	cj1383c	No Data	Hypothetical proteins	Conserved			1	11		7
Cj1384c	hypothetical protein Cj1384c	cj1384c	No Data	Hypothetical proteins	Conserved			1	2		10
Cj1385	catalase	katA	1.11.1.6	Cellular processes	Detoxification	Detoxification	NE	5	7		39		Palyada, K., Y. Q. Sun, et al. (2009). "Characterization of the oxidative stress stimulon and PerR regulon of Campylobacter jejuni." BMC Genomics 10: 481.
Cj1386	ankyrin-repeat containing protein	cj1386	No Data	Cellular processes	Other			2	4
Cj1387c	helix-turn-helix containing protein	cj1387c	No Data	Hypothetical proteins	Conserved			2	8		2		Reuter, M. - personal communication
Cj1388	putative endoribonuclease L-PSP^	cj1388	No Data	Transcription	Degradation of RNA			0	4		22		Reid, A. N., R. Pandey, et al. (2008). "Identification of Campylobacter jejuni genes contributing to acid adaptation by transcriptional profiling and genome-wide mutagenesis." Appl Environ Microbiol 74(5): 1598-1612.
Cj1389	pseudogene (transmembrane transport protein)	cj1389	No Data	Pseudogene	Pseudogene			4	31		1
Cj1392	putative cystathionine beta-lyase, N-terminus	metC	4.4.1.8	Hypothetical proteins	Conserved	Methionine and Cysteine Metabolism	NE	0	0	NI
Cj1393	putative cystathionine beta-lyase	metC	4.4.1.8	Amino acid biosynthesis	Aspartate family	Methionine and Cysteine Metabolism	NE	2	12		20		Reid, A. N., R. Pandey, et al. (2008). "Identification of Campylobacter jejuni genes contributing to acid adaptation by transcriptional profiling and genome-wide mutagenesis." Appl Environ Microbiol 74(5): 1598-1612.
Cj1394	putative fumarate lyase	cj1394	No Data	Cellular processes	Other	Purine biosynthesis	NE	2	6		41
Cj1395	pseudogene	cj1395	No Data	Pseudogene	Pseudogene			1	17		1
Cj1397	hypothetical protein Cj1397	cj1397	No Data	Unclassified	Role category not yet assigned			1	3		4
Cj1398	ferrous iron transport protein	feoB	No Data	Transport and binding proteins	Cations and iron carrying compounds	Transport	E	3	11
Cj1399c	putative Ni/Fe-hydrogenase small subunit	hydA2	No Data	Energy metabolism	Electron transport	Respiratory chain	NE	1	8		130
Cj1400c	putative enoyl-[acyl-carrier-protein] reductase [NADH]	fabI	1.3.1.9	Fatty acid and phospholipid metabolism	Biosynthesis	Fatty Acid Synthesis	E	4	9		7
Cj1401c	putative triosephosphate isomerase	tpiA	5.3.1.1	Energy metabolism	Glycolysis/gluconeogenesis	Gluconeogenesis	E	0	1		2
Cj1402c	phosphoglycerate kinase	pgk	2.7.2.3	Energy metabolism	Glycolysis/gluconeogenesis	Gluconeogenesis	E	0	6		73
Cj1403c	glyceraldehyde 3-phosphate dehydrogenase	gapA	No Data	Energy metabolism	Glycolysis/gluconeogenesis	Gluconeogenesis	E	0	0	NI	26
Cj1404	hypothetical protein Cj1404	cj1404	No Data	Biosynthesis of cofactors, prosthetic groups, and carriers	Pyridine nucleotides	Nicotinate Biosynthesis	E	1	1		4
Cj1405	hypothetical protein Cj1405	cj1405	No Data	Unknown function	General			1	4		7
Cj1406c	putative periplasmic protein	cj1406c	No Data	Cell envelope	Other			0	5		5		Gaskin, D. - Personal Communication
Cj1407c	putative phospho-sugar mutase	cj1407c	No Data	Central intermediary metabolism	Other	Fucose Biosynthesis	E	1	5		22
Cj1408	possible flagellar protein	fliL	No Data	Cell envelope	Surface structures			0	0	NI	43
Cj1409	putative holo-[acyl-carrier protein] synthase	acpS	2.7.8.7	Fatty acid and phospholipid metabolism	Biosynthesis	Pantothenate/ CoA Biosynthesis	NE	0	2
Cj1410c	putative membrane protein	cj1410c	No Data	Cell envelope	Other			0	2
Cj1411c	putative cytochrome P450	cj1411c	No Data	Energy metabolism	Electron transport			1	0		7
Cj1412c	putative integral membrane protein	cj1412c	No Data	Cell envelope	Other			0	0	NI	3
Cj1413c	possible polysaccharide modification protein KpsS	kpsS	No Data	Cell envelope	Biosynthesis and degradation of surface polysaccharides and lipopolysaccharides			2	2		5		Karlyshev, A. V. and B. W. Wren (2001). "Detection and initial characterization of novel capsular polysaccharide among diverse Campylobacter jejuni strains using alcian blue dye." J Clin Microbiol 39(1): 279-284.
Cj1414c	possible polysaccharide modification protein	cj1414c	No Data	Cell envelope	Biosynthesis and degradation of surface polysaccharides and lipopolysaccharides			0	3		1
Cj1415c	possible adenylylsulfate kinase	cysC	2.7.1.25	Central intermediary metabolism	Sulfur metabolism	Sulfur metabolism	NE	1	0
Cj1416c	putative sugar nucleotidyltransferase (MeOPN)	cj1416c	No Data	Cell envelope	Biosynthesis and degradation of surface polysaccharides and lipopolysaccharides			2	6		14		McNally, D. J., M. P. Lamoureux, et al. (2007). "Commonality and biosynthesis of the O-methyl phosphoramidate capsule modification in Campylobacter jejuni." J Biol Chem 282(39): 28566-28576.
Cj1417c	hypothetical protein Cj1417c	cj1417c	No Data	Hypothetical proteins	Conserved			1	2		15
Cj1418c	hypothtical protein Cj1418c	cj1418c	No Data	Hypothetical proteins	Conserved			7	11		1
Cj1419c	possible methyltransferase	cj1419c	No Data	Cellular processes	Other			1	9		63
Cj1420c	hypothetical protein Cj1420c	cj1420c	No Data	Hypothetical proteins	Conserved			0	4		24
Cj1421c	possible sugar transferase	cj1421c	No Data	Cell envelope	Biosynthesis and degradation of surface polysaccharides and lipopolysaccharides			1	1		2
Cj1422c	possible sugar transferase	cj1422c	No Data	Cell envelope	Biosynthesis and degradation of surface polysaccharides and lipopolysaccharides			1	6		3
Cj1423c	putative sugar-phosphate nucleotidyltransferase	cj1423c	No Data	Cell envelope	Biosynthesis and degradation of surface polysaccharides and lipopolysaccharides			0	2		4
Cj1424c	putative phosphoheptose isomerase	gmhA2	No Data	Cell envelope	Biosynthesis and degradation of surface polysaccharides and lipopolysaccharides	LPS Biosynthesis	E	0	6		4
Cj1425c	putative sugar kinase	cj1425c	No Data	Cell envelope	Biosynthesis and degradation of surface polysaccharides and lipopolysaccharides	LPS Biosynthesis	NE	3	16
Cj1426c	hypothetical protein Cj1426c	cj1426c	No Data	Amino acid biosynthesis/Biosynthesis of cofactors, prosthetic groups, and carriers/Purines, pyrimidines, nucleosides, and nucleotides/Energy metabolism/Protein synthesis	Serine family/Folic acid/Methanogenesis/tRNA and rRNA base modification			1	10		59
Cj1427c	putative sugar-nucleotide epimerase/dehydratease	cj1427c	No Data	Cell envelope	Biosynthesis and degradation of surface polysaccharides and lipopolysaccharides			1	10		6
Cj1428c	putative fucose synthetase	fcl	No Data	Cell envelope	Biosynthesis and degradation of surface polysaccharides and lipopolysaccharides	Fucose Biosynthesis	E	4	9		28
Cj1429c	hypothetical protein Cj1429c	cj1429c	No Data	Hypothetical proteins	Conserved			0	12
Cj1430c	putative nucleotide-sugar epimerase/dehydratase	cj1430c	No Data	Cell envelope	Biosynthesis and degradation of surface polysaccharides and lipopolysaccharides			1	11		65
Cj1431c	Heptosyltransferase HddC^	hddC	No Data	Hypothetical proteins	Conserved			1	12		3		Reid, A. N., R. Pandey, et al. (2008). "Identification of Campylobacter jejuni genes contributing to acid adaptation by transcriptional profiling and genome-wide mutagenesis." Appl Environ Microbiol 74(5): 1598-1612.
Cj1432c	putative sugar transferase	cj1432c	No Data	Cell envelope	Biosynthesis and degradation of surface polysaccharides and lipopolysaccharides			1	4				Reid, A. N., R. Pandey, et al. (2008). "Identification of Campylobacter jejuni genes contributing to acid adaptation by transcriptional profiling and genome-wide mutagenesis." Appl Environ Microbiol 74(5): 1598-1612.
Cj1433c	hypothetical protein Cj1433c	cj1433c	No Data	Hypothetical proteins	Conserved			1	3		2
Cj1434c	putative sugar transferase	cj1434c	No Data	Cell envelope	Biosynthesis and degradation of surface polysaccharides and lipopolysaccharides			1	1		3
Cj1435c	hypothetical protein Cj1435c	cj1435c	No Data	Central intermediary metabolism	Other			2	4		9
Cj1436c	putative aminotransferase	cj1436c	No Data	Cellular processes	Other			2	6		18
Cj1437c	putative aminotransferase	cj1437c	No Data	Cellular processes	Other	Histidine metabolism	NE	3	4				Reid, A. N., R. Pandey, et al. (2008). "Identification of Campylobacter jejuni genes contributing to acid adaptation by transcriptional profiling and genome-wide mutagenesis." Appl Environ Microbiol 74(5): 1598-1612.
Cj1438c	putative sugar transferase	cj1438c	No Data	Cell envelope	Biosynthesis and degradation of surface polysaccharides and lipopolysaccharides			0	0	NI
Cj1439c	UDP-galactopyranose mutase	glf	5.4.99.9	Cell envelope	Biosynthesis and degradation of surface polysaccharides and lipopolysaccharides			0	5		1
Cj1440c	putative sugar transferase	cj1440c	No Data	Cell envelope	Biosynthesis and degradation of surface polysaccharides and lipopolysaccharides			1	4
Cj1441c	putative UDP-glucose 6-dehydrogenase	kfiD	1.1.1.22	Purines, pyrimidines, nucleosides, and nucleotides	Sugar-nucleotide biosynthesis and conversions			1	2		10
Cj1442c	putative sugar transferase	cj1442c	No Data	Cell envelope	Biosynthesis and degradation of surface polysaccharides and lipopolysaccharides			0	3		4		Reid, A. N., R. Pandey, et al. (2008). "Identification of Campylobacter jejuni genes contributing to acid adaptation by transcriptional profiling and genome-wide mutagenesis." Appl Environ Microbiol 74(5): 1598-1612.
Cj1443c	KpsF protein	kpsF	No Data	Energy metabolism/Regulatory functions/Protein synthesis	Electron transport/Other/Ribosomal proteins: synthesis and modification	LPS Biosynthesis	E	0	0	NI	31
Cj1444c	putative capsule polysaccharide export system periplasmic protein	kpsD	No Data	Cell envelope	Biosynthesis and degradation of surface polysaccharides and lipopolysaccharides			0	0	NI	14
Cj1445c	putative capsule polysaccharide export system inner membrane	kpsE	No Data	Cell envelope	Biosynthesis and degradation of surface polysaccharides and lipopolysaccharides			0	0	NI	2
Cj1447c	putative capsule polysaccharide export ATP-binding protein	kpsT	No Data	Cell envelope	Biosynthesis and degradation of surface polysaccharides and lipopolysaccharides			0	0	NI	4
Cj1448c	putative capsule polysaccharide export system inner membrane	kpsM	No Data	Cell envelope	Biosynthesis and degradation of surface polysaccharides and lipopolysaccharides			1	2		8		Jones, M. A., K. L. Marston, et al. (2004). "Adaptation of Campylobacter jejuni NCTC11168 to high-level colonization of the avian gastrointestinal tract." Infect Immun 72(7): 3769-3776.
Cj1449c	hypothetical protein Cj1449c	cj1449c	No Data	Hypothetical proteins	Conserved			1	2		77
Cj1450	putative ATP/GTP-binding protein	cj1450	No Data	Hypothetical proteins	Conserved			0	6		34
Cj1451	putative dUTPase	dut	3.6.1.23	Purines, pyrimidines, nucleosides, and nucleotides	2'-Deoxyribonucleotide metabolism	Nucleotide Salvage Pathway	NE	0	1		17
Cj1452	putative integral membrane protein	cj1452	No Data	Cell envelope	Other			0	7		1
Cj1453c	hypothetical protein Cj1453c	cj1453c	No Data	Hypothetical proteins	Conserved			0	0	NI	52
Cj1454c	hypothetical protein Cj1454c	cj1454c	No Data	Hypothetical proteins	Conserved			0	2		48
Cj1455	peptide chain release factor 2	prfB	No Data	Protein synthesis	Translation factors			0	4		8
Cj1456c	putative periplasmic protein	cj1456c	No Data	Cell envelope	Other			0	2		159
Cj1457c	tRNA pseudouridine synthase D	truD	No Data	Unclassified	Role category not yet assigned			4	4		33	NI
Cj1458c	putative thiamin-monophosphate kinase	thiL	2.7.4.16	Biosynthesis of cofactors, prosthetic groups, and carriers	Thiamine	Thiamine biosynthesis	NE	1	1		10
Cj1459	hypothetical protein Cj1459	cj1459	No Data	Hypothetical proteins	Conserved			1	0
Cj1460	hypothetical protein Cj1460	cj1460	No Data	Hypothetical proteins	Conserved			2	4		104
Cj1461	possible DNA methylase	cj1461	No Data	DNA metabolism	DNA replication, recombination, and repair			1	9
Cj1462	flagellar P-ring protein	flgI	No Data	Cellular processes	Chemotaxis and motility			1	12		7		Golden, N. J. and D. W. Acheson (2002). "Identification of motility and autoagglutination Campylobacter jejuni mutants by random transposon mutagenesis." Infect Immun 70(4): 1761-1771.
Cj1463	hypothetical protein Cj1463	cj1463	No Data	Hypothetical proteins	Conserved			2	4		3
Cj1464	anti-sigma factor FlgM^	flgM	No Data	Hypothetical proteins	Conserved			0	1		22		Wosten, M. M., L. van Dijk, et al. (2010). "Temperature-dependent FlgM/FliA complex formation regulates Campylobacter jejuni flagella length." Mol Microbiol 75(6): 1577-1591.
Cj1465	hypothetical protein Cj1465	cj1465	No Data	Hypothetical proteins	Conserved			0	6		6
Cj1466	putative flagellar hook-associated protein	flgK	No Data	Cell envelope	Surface structures			3	15		14		Golden, N. J. and D. W. Acheson (2002). "Identification of motility and autoagglutination Campylobacter jejuni mutants by random transposon mutagenesis." Infect Immun 70(4): 1761-1771.
Cj1467	hypothetical protein Cj1467	cj1467	No Data	Hypothetical proteins	Conserved			2	7		1
Cj1468	putative integral membrane protein	cj1468	No Data	Cell envelope	Other			0	9		3
Cj1470c	type II protein secretion system F protein (pseudogene)	cj1470c	No Data	Pseudogene	Pseudogene			4	13				Gaskin, D. - Personal Communication
Cj1471c	putative type II protein secretion system E	cj1471c	No Data	Protein fate	Protein and peptide secretion and trafficking			6	8		122
Cj1472c	putative membrane protein	cj1472c	No Data	Cell envelope	Other			2	5
Cj1473c	putative ATP/GTP-binding protein	cj1473c	No Data	Hypothetical proteins	Conserved			3	5		12
Cj1474c	putative type II protein secretion system D	cj1474c	No Data	Protein fate	Protein and peptide secretion and trafficking			9	12
Cj1475c	hypothetical protein Cj1475c	cj1475c	No Data	Hypothetical proteins	Conserved			2	5
Cj1476c	pyruvate-flavodoxin oxidoreductase	cj1476c	No Data	Energy metabolism	Electron transport	TCA cycle	E	1	2		9
Cj1477c	putative hydrolase	cj1477c	No Data	Cellular processes	Other			3	6		9
Cj1478c	outer membrane fibronectin-binding protein	cadF	No Data	Cellular processes	Pathogenesis			0	11		8								0
Cj1479c	30S ribosomal protein S9	rpsI	No Data	Protein synthesis	Ribosomal proteins: synthesis and modification			0	1		2
Cj1480c	50S ribosomal protein L13	rplM	No Data	Protein synthesis	Ribosomal proteins: synthesis and modification			0	0	NI	5
Cj1481c	putative helicase	cj1481c	No Data	DNA metabolism	DNA replication, recombination, and repair			0	8		15
Cj1482c	hypothetical protein Cj1482c	cj1482c	No Data	Hypothetical proteins	Conserved			1	7
Cj1483c	putative lipoprotein	cj1483c	No Data	Cell envelope	Other			2	2		8
Cj1484c	putative membrane protein	cj1484c	No Data	Cell envelope	Other			0	7		9								0
Cj1485c	putative periplasmic protein	cj1485c	No Data	Cell envelope	Other			0	0	NI	4	NI
Cj1486c	putative periplasmic protein	cj1486c	No Data	Cell envelope	Other			1	2		1	NI
Cj1487c	cb-type cytochrome C oxidase subunit III	ccoP	1.9.3.1	Energy metabolism	Electron transport	Respiratory chain	NE	1	1		1
Cj1488c	cb-type cytochrome C oxidase subunit IV	ccoQ	1.9.3.1	Hypothetical proteins	Conserved	Respiratory chain	NE	0	4		12
Cj1489c	cb-type cytochrome C oxidase subunit II	ccoO	1.9.3.1	Energy metabolism	Electron transport	Respiratory chain	NE	0	4		15
Cj1490c	cb-type cytochrome C oxidase subunit I	ccoN	1.9.3.1	Energy metabolism	Electron transport	Respiratory chain	NE	0	0	NI
Cj1491c	putative two-component regulator	cj1491c	No Data	Regulatory functions	Other			2	6				Raphael, B. H., S. Pereira, et al. (2005). "The Campylobacter jejuni response regulator, CbrR, modulates sodium deoxycholate resistance and chicken colonization." J Bacteriol 187(11): 3662-3670.
Cj1492c	putative two-component sensor	cj1492c	No Data	Regulatory functions	Other			3	6		10
Cj1493c	putative integral membrane protein	cj1493c	No Data	Cell envelope	Other			0	5		4
Cj1494c	carbamoyl-phosphate synthase small chain	carA	6.3.5.5	Purines, pyrimidines, nucleosides, and nucleotides	Pyrimidine ribonucleotide biosynthesis	Pyrimidine biosynthesis	NE	3	6		29
Cj1495c	hypothetical protein Cj1495c	cj1495c	No Data	Hypothetical proteins	Conserved			1	3
Cj1496c	putative periplasmic protein	cj1496c	No Data	Cell envelope	Other			1	3		59
Cj1497c	hypothetical protein Cj1497c	cj1497c	No Data	Hypothetical proteins	Conserved			1	3		16		Golden, N. J. and D. W. Acheson (2002). "Identification of motility and autoagglutination Campylobacter jejuni mutants by random transposon mutagenesis." Infect Immun 70(4): 1761-1771.
Cj1498c	adenylosuccinate synthetase	purA	6.3.4.4	Purines, pyrimidines, nucleosides, and nucleotides	Purine ribonucleotide biosynthesis	Purine biosynthesis	E	0	4				Reid, A. N., R. Pandey, et al. (2008). "Identification of Campylobacter jejuni genes contributing to acid adaptation by transcriptional profiling and genome-wide mutagenesis." Appl Environ Microbiol 74(5): 1598-1612.
Cj1500	putative integral membrane protein	cj1500	No Data	Cell envelope	Other			1	5
Cj1501	hypothetical protein Cj1501	cj1501	No Data	Unclassified	Role category not yet assigned			1	1		97
Cj1502c	sodium/proline symporter	putP	No Data	Transport and binding proteins	Amino acids, peptides and amines	Transport	NE	9	6		1		Gaskin, D. - Personal Communication
Cj1503c	putative proline dehydrogenase/delta-1-pyrroline-5-carboxylate dehydrogenase	putA	1.5.1.12	Energy metabolism	Amino acids and amines	Glutamate Metabolism	NE	6	13
Cj1504c	Selenophosphate synthetase^	selD	2.7.9.3	Protein synthesis	tRNA aminoacylation			6	8				Reid, A. N., R. Pandey, et al. (2008). "Identification of Campylobacter jejuni genes contributing to acid adaptation by transcriptional profiling and genome-wide mutagenesis." Appl Environ Microbiol 74(5): 1598-1612.
Cj1505c	hypothetical protein Cj1505c	cj1505c	No Data	Unclassified	Role category not yet assigned			2	7		15
Cj1506c	Aspartate chemoreceptor^	ccaA	No Data	Regulatory functions	Other			2	12				Korolik, V. (2010). "Aspartate chemosensory receptor signalling in Campylobacter jejuni." Virulence 1(5): 414-417.
Cj1507c	hypothetical protein Cj1507c	cj1507c	No Data	Transport and binding proteins	Cations and iron carrying compounds			1	3		3
Cj1508c	FdhD protein	fdhD	No Data	Energy metabolism	Anaerobic/Electron transport	Respiratory chain	NE	0	10		14
Cj1509c	putative formate dehydrogenase, cytochrome B subunit	fdhC	1.2.1.2	Energy metabolism	Anaerobic	Respiratory chain	NE	0	12				Reid, A. N., R. Pandey, et al. (2008). "Identification of Campylobacter jejuni genes contributing to acid adaptation by transcriptional profiling and genome-wide mutagenesis." Appl Environ Microbiol 74(5): 1598-1612.
Cj1510c	putative formate dehydrogenase iron-sulfur subunit	fdhB	1.2.1.2	Energy metabolism	Anaerobic	Respiratory chain	NE	1	5		22
Cj1511c	putative formate dehydrogenase large subunit (Selenocysteine containing)	fdhA	1.2.1.2	Central intermediary metabolism/Energy metabolism	Other/Electron transport/Fermentation/Glycolysis/gluconeogenesis/TCA cycle	Respiratory chain	NE	0	13
Cj1513c	possible periplasmic protein	cj1513c	No Data	Cell envelope	Other			1	1		9	NI
Cj1514c	hypothetical protein Cj1514c	cj1514c	No Data	Hypothetical proteins	Conserved			2	7		2	NI
Cj1515c	putative decarboxylase	cj1515c	No Data	Central intermediary metabolism	Polyamine biosynthesis	Arginine metabolism	E	1	2		3
Cj1516	putative periplasmic oxidoreductase^	cueO	No Data	Cellular processes	Other			6	16				Hall, S. J., A. Hitchcock, et al. (2008). "A Multicopper oxidase (Cj1516) and a CopA homologue (Cj1161) are major components of the copper homeostasis system of Campylobacter jejuni." J Bacteriol 190(24): 8075-8085.
Cj1517	possible molybdopterin converting factor, subunit 1	moaD	No Data	Biosynthesis of cofactors, prosthetic groups, and carriers	Molybdopterin			1	3		19
Cj1518	possible molybdopterin converting factor, subunit 2	moaE	No Data	Biosynthesis of cofactors, prosthetic groups, and carriers	Molybdopterin			2	4		6		Reid, A. N., R. Pandey, et al. (2008). "Identification of Campylobacter jejuni genes contributing to acid adaptation by transcriptional profiling and genome-wide mutagenesis." Appl Environ Microbiol 74(5): 1598-1612.
Cj1519	putative molybdopterin biosynthesis protein	moeA2	No Data	Biosynthesis of cofactors, prosthetic groups, and carriers	Molybdopterin			1	8		92
Cj1520	hypotetical protein Cj1520	cj1520	No Data	Unknown function	General			0	2
Cj1521c	hypothetical protein Cj1521c	cj1521c	No Data	Hypothetical proteins	Conserved			2	5
Cj1522c	hypothetical protein Cj1522c	cj1522c	No Data	Unknown function	General			3	9		96
Cj1523c	hyopthetical protein Cj1523c	cj1523c	No Data	Unknown function	General			4	10
Cj1528	pseudogene (transmembrane transport protein)	cj1528	No Data	Transport and binding proteins	Carbohydrates, organic alcohols, and acids			3	18		6
Cj1529c	phosphoribosylformylglycinamidine cyclo-ligase	purM	6.3.3.1	Purines, pyrimidines, nucleosides, and nucleotides	Purine ribonucleotide biosynthesis	Purine Biosynthesis	E	3	9		48
Cj1530	putative ATP/GTP-binding protein	cj1530	No Data	Biosynthesis of cofactors, prosthetic groups, and carriers	Pantothenate and coenzyme A	Pantothenate/ CoA Biosynthesis	E	0	1		2
Cj1531	putative diaminopimelate epimerase	dapF	5.1.1.7	Amino acid biosynthesis	Aspartate family	Lysine Biosynthesis	E	1	1			NI
Cj1532	possible periplasmic protein	cj1532	No Data	Cell envelope	Other			2	7		40
Cj1533c	putative helix-turn-helix containsing protein	cj1533c	No Data	Regulatory functions	Other			3	1		2
Cj1534c	possible bacterioferritin	cj1534c	No Data	Transport and binding proteins	Cations and iron carrying compounds			2	1		37
Cj1535c	putative glucose-6-phosphate isomerase	pgi	5.3.1.9	Energy metabolism	Glycolysis/gluconeogenesis	Gluconeogenesis	E	0	1		50	NI
Cj1536c	UTP--glucose-1-phosphate uridylyltransferase	galU	2.7.7.9	Cell envelope	Biosynthesis and degradation of surface polysaccharides and lipopolysaccharides	LPS Biosynthesis	E	0	0	NI	25
Cj1537c	acetyl-coenzyme A synthetase	acs	6.2.1.1	Fatty acid and phospholipid metabolism	Biosynthesis	Pyruvate metabolism	NE	2	14		37		Grant, A. J., C. Coward, et al. (2005). "Signature-tagged transposon mutagenesis studies demonstrate the dynamic nature of cecal colonization of 2-week-old chickens by Campylobacter jejuni." Appl Environ Microbiol 71(12): 8031-8041.
Cj1538c	putative anion-uptake ABC-transport system ATP-binding protein	cj1538c	No Data	Transport and binding proteins	Anions			3	5		5	NI
Cj1539c	putative anion-uptake ABC-transport system permease protein	cj1539c	No Data	Transport and binding proteins	Anions			0	5				Reid, A. N., R. Pandey, et al. (2008). "Identification of Campylobacter jejuni genes contributing to acid adaptation by transcriptional profiling and genome-wide mutagenesis." Appl Environ Microbiol 74(5): 1598-1612.
Cj1540	putative periplasmic protein	cj1540	No Data	Cell envelope	Other			1	10		2		Gaskin, D. - Personal Communication
Cj1541	hypothetical protein Cj1541	cj1541	No Data	Unclassified	Role category not yet assigned	Urea cycle	NE	0	9		8
Cj1542	hypothetical protein Cj1542	cj1542	No Data	Hypothetical proteins	Conserved	Urea cycle	NE	0	9		14
Cj1543	hypothetical protein Cj1543	cj1543	No Data	Unknown function	General	Urea cycle	NE	2	10		2
Cj1544c	putative integral membrane protein	cj1544c	No Data	Cell envelope	Other			2	11		5
Cj1545c	MdaB protein homolog	cj1545c	No Data	Energy metabolism/Regulatory functions/Protein synthesis	Electron transport/Other/Ribosomal proteins: synthesis and modification	Respiratory chain	NE	1	6		7
Cj1546	hypothetical protein Cj1546	cj1546	No Data	Unclassified	Role category not yet assigned			1	8		6
Cj1547	homolog of BLC protein	cj1547	No Data	Energy metabolism/Regulatory functions/Protein synthesis	Electron transport/Other/Ribosomal proteins: synthesis and modification			2	5		6		Gaskin, D. - Personal Communication
Cj1548c	putative NADP-dependent alcohol dehydrogenase	cj1548c	1.1.1.2	Cellular processes	Other	Others	NE	2	10
Cj1549c	putative type I restriction enzyme R protein	cj1549c	3.1.21.3	DNA metabolism	DNA replication, recombination, and repair			2	11
Cj1550c	putative ATP/GTP-binding protein	cj1550c	No Data	Unclassified	Role category not yet assigned			3	6		4
Cj1551c	putative type I restriction enzyme S protein	cj1551c	No Data	DNA metabolism	DNA replication, recombination, and repair			1	3		4
Cj1552c	hypothetical protein Cj1552c	cj1552c	No Data	Hypothetical proteins	Conserved			11	17		11
Cj1553c	putative type I restriction enzyme M protein	cj1553c	2.1.1.72	DNA metabolism	DNA replication, recombination, and repair			2	5		63
Cj1555c	hypothetical protein Cj1555c	cj1555c	No Data	Hypothetical proteins	Conserved			0	8		5		Colegio, O. R., T. J. t. Griffin, et al. (2001). "In vitro transposition system for efficient generation of random mutants of Campylobacter jejuni." J Bacteriol 183(7): 2384-2388.
Cj1556	hypothetical protein Cj1556	cj1556	No Data	Unclassified	Role category not yet assigned			1	1		14
Cj1558	putative membrane protein	cj1558	No Data	Cell envelope	Other			0	1		12
Cj1560	putative membrane protein	cj1560	No Data	Cell envelope	Other			2	4
Cj1561	putative transcriptional regulator	cj1561	No Data	Regulatory functions	Other			0	1		7
Cj1562	hypothetical protein Cj1562	cj1562	No Data	Hypothetical proteins	Conserved			0	1		11
Cj1563c	putative transcriptional regulator	cj1563c	No Data	Regulatory functions	Other			1	3		52
Cj1564	putative methyl-accepting chemotaxis signal transduction protein	tlp3	No Data	Cellular processes	Chemotaxis and motility			1	10				Vegge, C. S., L. Brondsted, et al. (2009). "Energy taxis drives Campylobacter jejuni toward the most favorable conditions for growth." Appl Environ Microbiol 75(16): 5308-5314.
Cj1565c	paralysed flagellum protein	pflA	No Data	Cell envelope	Surface structures			2	10
Cj1566c	NADH dehydrogenase I chain N	nuoN	1.6.5.3	Energy metabolism	Electron transport	Respiratory chain	NE	0	0	NI	5		Reid, A. N., R. Pandey, et al. (2008). "Identification of Campylobacter jejuni genes contributing to acid adaptation by transcriptional profiling and genome-wide mutagenesis." Appl Environ Microbiol 74(5): 1598-1612.
Cj1567c	NADH dehydrogenase I chain M	nuoM	1.6.5.3	Energy metabolism	Electron transport	Respiratory chain	NE	0	0	NI	3
Cj1568c	NADH dehydrogenase I chain L	nuoL	1.6.5.3	Central intermediary metabolism/Energy metabolism	Other/Electron transport/Fermentation/Glycolysis/gluconeogenesis/TCA cycle	Respiratory chain	NE	1	5		11
Cj1569c	NADH dehydrogenase I chain K	nuoK	1.6.5.3	Energy metabolism	Electron transport	Respiratory chain	NE	0	0	NI	3
Cj1570c	NADH dehydrogenase I chain J	nuoJ	1.6.5.3	Energy metabolism	Electron transport	Respiratory chain	NE	1	0		1		Reid, A. N., R. Pandey, et al. (2008). "Identification of Campylobacter jejuni genes contributing to acid adaptation by transcriptional profiling and genome-wide mutagenesis." Appl Environ Microbiol 74(5): 1598-1612.
Cj1571c	NADH dehydrogenase I chain I	nuoI	1.6.5.3	Energy metabolism	Electron transport	Respiratory chain	NE	0	0	NI	5		Reid, A. N., R. Pandey, et al. (2008). "Identification of Campylobacter jejuni genes contributing to acid adaptation by transcriptional profiling and genome-wide mutagenesis." Appl Environ Microbiol 74(5): 1598-1612.
Cj1572c	NADH dehydrogenase I chain H	nuoH	1.6.5.3	Energy metabolism	Electron transport	Respiratory chain	NE	0	0	NI
Cj1573c	probable NADH dehydrogenase I chain G	nuoG	1.6.5.3	Energy metabolism	Electron transport	Respiratory chain	NE	1	4		8		Reid, A. N., R. Pandey, et al. (2008). "Identification of Campylobacter jejuni genes contributing to acid adaptation by transcriptional profiling and genome-wide mutagenesis." Appl Environ Microbiol 74(5): 1598-1612.
Cj1574c	hypothetical protein Cj1574c	cj1574c	No Data	Hypothetical proteins	Conserved			0	0	NI	11
Cj1575c	hypothetical protein Cj1575c	cj1575c	No Data	Hypothetical proteins	Conserved			1	0		3	NI
Cj1576c	NADH dehydrogenase I chain D	nuoD	1.6.5.3	Central intermediary metabolism/Energy metabolism	Other/Electron transport/Fermentation/Glycolysis/gluconeogenesis/TCA cycle	Respiratory chain	NE	3	0		11
Cj1577c	NADH dehydrogenase I chain C	nuoC	1.6.5.3	Energy metabolism	Electron transport	Respiratory chain	NE	0	2		4
Cj1578c	NADH dehydrogenase I chain B	nuoB	1.6.5.3	Energy metabolism	Electron transport	Respiratory chain	NE	1	2		9
Cj1579c	NADH dehydrogenase I chain A	nuoA	1.6.5.3	Energy metabolism	Electron transport	Respiratory chain	NE	0	2
Cj1580c	putative peptide ABC-transport system ATP-binding protein	cj1580c	No Data	Transport and binding proteins	Other			0	5
Cj1581c	putative peptide ABC-transport system ATP-binding protein	cj1581c	No Data	Transport and binding proteins	Other			0	7		9	NI
Cj1582c	putative peptide ABC-transport system permease protein	cj1582c	No Data	Transport and binding proteins	Other			1	11		3
Cj1583c	putative peptide ABC-transport system permease protein	cj1583c	No Data	Transport and binding proteins	Other			5	12
Cj1584c	putative peptide ABC-transport system periplasmic peptide-binding protein	cj1584c	No Data	Transport and binding proteins	Other			5	12		3
Cj1585c	NAD-independent L-Lactate dehydrogenase^	cj1585c	No Data	Cellular processes	Other			7	19				Thomas, M. T., M. Shepherd, et al. (2011). "Two respiratory enzyme systems in Campylobacter jejuni NCTC 11168 contribute to growth on L-lactate." Environ Microbiol 13(1): 48-61.
Cj1586	putative bacterial haemoglobin	cj1586	No Data	Energy metabolism	Electron transport			0	3		11
Cj1587c	putative ABC transporter	cj1587c	No Data	Transport and binding proteins	Other			3	13		3		Reid, A. N., R. Pandey, et al. (2008). "Identification of Campylobacter jejuni genes contributing to acid adaptation by transcriptional profiling and genome-wide mutagenesis." Appl Environ Microbiol 74(5): 1598-1612.
Cj1588c	putative transmembrane transport protein	cj1588c	No Data	Transport and binding proteins	Other			1	8
Cj1589	hypothetical protein Cj1589	cj1589	No Data	Unknown function	Enzymes of unknown specificity			1	8		8	NI
Cj1590	translation initiation factor IF-1	infA	No Data	Protein synthesis	Translation factors			1	1		1
Cj1591	50S ribosomal protein L36	rpmJ	No Data	Protein synthesis	Ribosomal proteins: synthesis and modification			0	1		10	NI
Cj1592	30S ribosomal protein S13	rpsM	No Data	Protein synthesis	Ribosomal proteins: synthesis and modification			0	1		1
Cj1593	30S ribosomal protein S11	rpsK	No Data	Protein synthesis	Ribosomal proteins: synthesis and modification			0	0	NI	5
Cj1594	30S ribosomal protein S4	rpsD	No Data	Protein synthesis	Ribosomal proteins: synthesis and modification			2	0		12
Cj1595	DNA-directed RNA polymerase alpha chain	rpoA	2.7.7.6	Transcription	DNA-dependent RNA polymerase			2	0		2
Cj1596	50S ribosomal protein L17	rplQ	No Data	Protein synthesis	Ribosomal proteins: synthesis and modification			2	0		1
Cj1597	ATP phosphoribosyltransferase	hisG	2.4.2.17	Amino acid biosynthesis	Histidine family	Histidine metabolism	NE	1	8		1
Cj1598	histidinol dehydrogenase	hisD	1.1.1.23	Amino acid biosynthesis	Histidine family	Histidine metabolism	NE	1	9				Reid, A. N., R. Pandey, et al. (2008). "Identification of Campylobacter jejuni genes contributing to acid adaptation by transcriptional profiling and genome-wide mutagenesis." Appl Environ Microbiol 74(5): 1598-1612.
Cj1599	imidazoleglycerol-phosphate dehydratase/histidinol-phosphatase	hisB	3.1.3.15	Amino acid biosynthesis	Histidine family	Histidine metabolism	NE	6	6		30
Cj1600	amidotransferase HisH	hisH	2.4.2.-	Amino acid biosynthesis	Histidine family	Histidine metabolism	NE	0	10		25
Cj1601	phosphoribosylformimino-5-aminoimidazole carboxamide ribotide isomerase	hisA	5.3.1.16	Amino acid biosynthesis	Histidine family	Histidine metabolism	NE	0	8
Cj1602	hypothetical protein Cj1602	cj1602	No Data	Hypothetical proteins	Conserved			3	11		28
Cj1603	cyclase	hisF	No Data	Amino acid biosynthesis	Histidine family	Histidine metabolism	NE	1	10		8
Cj1604	phosphoribosyl-AMP cyclohydrolase/ phosphoribosyl-ATP pyrophosphohydrolase	hisI	3.6.1.31	Amino acid biosynthesis	Histidine family	Histidine metabolism	NE	1	4		9
Cj1605c	possible 2,3,4,5-tetrahydropyridine-2-carboxylate N-succinyltransferase	dapD	2.3.1.117	Amino acid biosynthesis	Aspartate family	Lysine Biosynthesis	E	1	0		5
Cj1606c	putative ATP/GTP-binding protein (mrp protein homolog)	mrp	No Data	Unknown function	General			1	1		21
Cj1607	hypothetical protein Cj1607	cj1607	No Data	Biosynthesis of cofactors, prosthetic groups, and carriers	Other	Isoprenoid Biosynthesis	E	0	0	NI	29
Cj1608	possible two-component regulator	cj1608	No Data	Regulatory functions	Other			0	0	NI	2		Raphael, B. H., S. Pereira, et al. (2005). "The Campylobacter jejuni response regulator, CbrR, modulates sodium deoxycholate resistance and chicken colonization." J Bacteriol 187(11): 3662-3670.
Cj1609	possible sulfate adenylyltransferase	cj1609	2.7.7.4	Central intermediary metabolism	Sulfur metabolism	Sulfur metabolism	NE	1	0		54
Cj1610	putative phosphatidylglycerophosphatase	pgpA	3.1.3.27	Fatty acid and phospholipid metabolism	Biosynthesis	Glycerolipid Synthesis	E	0	0	NI
Cj1611	30S ribosomal protein S20	rpsT	No Data	Protein synthesis	Ribosomal proteins: synthesis and modification			0	0	NI	9
Cj1612	peptide chain release factor 1	prfA	No Data	Protein synthesis	Translation factors			1	2		6
Cj1613c	hypothetical protein Cj1613c	cj1613c	No Data	Unknown function	General			1	6		25
Cj1614	haemin uptake system outer membrane receptor	chuA	No Data	Transport and binding proteins	Cations and iron carrying compounds	Transport	NE	3	13		1
Cj1615	putative haemin uptake system permease protein	chuB	No Data	Transport and binding proteins	Cations and iron carrying compounds			2	12		2
Cj1616	putative haemin uptake system ATP-binding protein	chuC	No Data	Transport and binding proteins	Cations and iron carrying compounds	Transport	NE	1	10		2
Cj1617	putative haemin uptake system periplasmic haemin-binding protein	chuD	No Data	Transport and binding proteins	Cations and iron carrying compounds			5	8		31
Cj1618c	hypothetical protein Cj1618c	cj1618c	No Data	Unknown function	Enzymes of unknown specificity			2	6
Cj1619	alpha-ketoglutarate permease	kgtP	No Data	Transport and binding proteins	Carbohydrates, organic alcohols, and acids	Transport	NE	0	14		2
Cj1620c	A/G-specific adenine glycosylase	mutY	3.2.2.-	DNA metabolism	DNA replication, recombination, and repair			0	7		7
Cj1621	putative periplasmic protein	cj1621	No Data	Cell envelope	Other			0	10		1
Cj1622	putative riboflavin-specific deaminase	ribD	3.5.4.-	Biosynthesis of cofactors, prosthetic groups, and carriers	Riboflavin, FMN, and FAD	Riboflavin Metabolism	NE	2	0		53
Cj1623	putative membrane protein	cj1623	No Data	Cell envelope	Other			0	4
Cj1624c	L-serine dehydratase	sdaA	4.2.1.13	Energy metabolism	Amino acids and amines/Glycolysis/gluconeogenesis	Serine Metabolism	NE	0	5		7		Velayudhan J, Jones MA, Barrow PA, & Kelly DJ (2004) L-serine catabolism via an oxygen-labile L-serine dehydratase is essential for colonization of the avian gut by Campylobacter jejuni. Infect Immun 72(1):260-268.
Cj1625c	serine transporter	sdaC	No Data	Transport and binding proteins	Amino acids, peptides and amines	Transport	NE	0	7				Velayudhan J, Jones MA, Barrow PA, & Kelly DJ (2004) L-serine catabolism via an oxygen-labile L-serine dehydratase is essential for colonization of the avian gut by Campylobacter jejuni. Infect Immun 72(1):260-268.
Cj1626c	putative periplasmic protein	cj1626c	No Data	Cell envelope	Other			0	4		61
Cj1627c	hypothetical protein Cj1627c	cj1627c	No Data	Hypothetical proteins	Conserved			1	8		2
Cj1628	putative exbB/tolQ family transport protein	exbB2	No Data	Transport and binding proteins	Other			0	6		1
Cj1629	putative exbD/tolR family transport protein	exbD2	No Data	Transport and binding proteins	Other			1	5		9
Cj1630	putative tonB transport protein	tonB2	No Data	Transport and binding proteins	Other			1	9		7		Reid, A. N., R. Pandey, et al. (2008). "Identification of Campylobacter jejuni genes contributing to acid adaptation by transcriptional profiling and genome-wide mutagenesis." Appl Environ Microbiol 74(5): 1598-1612.
Cj1631c	hypothetical protein Cj1631c	cj1631c	No Data	Hypothetical proteins	Conserved			4	11		43
Cj1632c	putative periplasmic protein	cj1632c	No Data	Cell envelope	Other			0	1		33
Cj1633	hypothetical protein Cj1633	cj1633	No Data	Hypothetical proteins	Conserved			3	14		23
Cj1634c	chorismate synthase	aroC	4.6.1.4	Amino acid biosynthesis	Aromatic amino acid family	Chorismate Biosynthesis	E	1	0		93
Cj1635c	ribonuclease III	rnc	3.1.26.3	Transcription	Degradation of RNA/RNA processing			1	0		5
Cj1636c	ribonuclease HI	rnhA	3.1.26.4	Transcription				0	2		26
Cj1637c	putative periplasmic protein	cj1637c	No Data	Cell envelope	Other			0	0	NI	2
Cj1638	DNA primase	dnaG	2.7.7.-	DNA metabolism	DNA replication, recombination, and repair			5	5		4
Cj1639	nifU protein homolog	cj1639	No Data	Energy metabolism/Regulatory functions/Protein synthesis	Electron transport/Other/Ribosomal proteins: synthesis and modification			2	1		79
Cj1640	hypothetical protein Cj1640	cj1640	No Data	Hypothetical proteins	Conserved			1	1		2	NI
Cj1641	UDP-N-acetylmuramoylalanyl-D-glutamate--2,6-diami ligase	murE	6.3.2.13	Cell envelope	Biosynthesis and degradation of murein sacculus and peptidoglycan	Peptidoglycan Biosynthesis	E	2	3		20		Gaskin, D. - Personal Communication
Cj1642	hypothetical protein Cj1642	cj1642	No Data	Hypothetical proteins	Conserved			0	0	NI	35
Cj1643	putative periplasmic protein	cj1643	No Data	Cell envelope	Other			0	1		2
Cj1644	geranyltranstransferase	ispA	2.5.1.10	Biosynthesis of cofactors, prosthetic groups, and carriers	Menaquinone and ubiquinone	Others	E	0	0	NI		NI
Cj1645	transketolase	tkt	2.2.1.1	Energy metabolism	Pentose phosphate pathway	Pentose-Phosphate-Pathway	E	4	0		12
Cj1646	putative ABC transport system permease protein	iamB	No Data	Transport and binding proteins	Other			2	12
Cj1647	putative ABC transport system ATP-binding protein	iamA	No Data	Transport and binding proteins	Other			1	9		11
Cj1648	possible ABC transport system periplasmic substrate-binding protein	cj1648	No Data	Transport and binding proteins	Other			0	10		32
Cj1649	putative lipoprotein	cj1649	No Data	Cell envelope	Other			0	6		17
Cj1650	hypothetical protein Cj1650	cj1650	No Data	Hypothetical proteins	Conserved			2	3		49
Cj1651c	methionine aminopeptidase	map	3.4.11.18	Protein fate	Protein modification and repair			0	1
Cj1652c	glutamate racemase	murI	5.1.1.3	Cell envelope	Biosynthesis and degradation of murein sacculus and peptidoglycan	Others	E	0	0	NI	20
Cj1653c	probable lipoprotein	cj1653c	No Data	Cell envelope	Other			0	0	NI	14		Gaskin, D. - Personal Communication
Cj1654c	Na(+)/H(+) antiporter	nhaA2	No Data	Transport and binding proteins	Cations and iron carrying compounds			0	0	NI
Cj1655c	Na(+)/H(+) antiporter	nhaA1	No Data	Transport and binding proteins	Cations and iron carrying compounds	Transport	NE	2	0		3
Cj1656c	hypothetical protein Cj1656c	cj1656c	No Data	Hypothetical proteins	Conserved			0	1		13
Cj1658	putative integral membrane protein	cj1658	No Data	Cell envelope	Other			1	10		1
Cj1659	periplasmic protein p19	p19	No Data	Cell envelope	Other			1	4
Cj1660	putative integral membrane protein	cj1660	No Data	Cell envelope	Other			2	17		6
Cj1661	possible ABC transport system permease protein	cj1661	No Data	Transport and binding proteins	Other			1	8		4
Cj1662	putative integral membrane protein	cj1662	No Data	Transport and binding proteins	Other			3	4		6		Reid, A. N., R. Pandey, et al. (2008). "Identification of Campylobacter jejuni genes contributing to acid adaptation by transcriptional profiling and genome-wide mutagenesis." Appl Environ Microbiol 74(5): 1598-1612.
Cj1663	putative ABC transport system ATP-binding protein	cj1663	No Data	Transport and binding proteins	Other			2	6		69
Cj1664	possible periplasmic thiredoxin	cj1664	No Data	Energy metabolism	Electron transport			1	3		39	NI
Cj1665	possible lipoprotein thiredoxin	cj1665	No Data	Energy metabolism	Electron transport			2	2		42
Cj1666c	putative periplasmic protein	cj1666c	No Data	Cell envelope	Other			3	7		54
Cj1667c	repA protein homolog	cj1667c	No Data	Mobile and extrachromosomal element functions	Plasmid functions			0	1		1
Cj1668c	putative periplasmic protein	cj1668c	No Data	Cell envelope	Other			1	5
Cj1669c	putative ATP-dependent DNA ligase	cj1669c	6.5.1.1	DNA metabolism	DNA replication, recombination, and repair			0	6		1
Cj1670c	putative periplasmic protein	cj1670c	No Data	Cell envelope	Other			0	5		15
Cj1671c	hypothetical protein Cj1671c	cj1671c	No Data	Hypothetical proteins	Conserved			1	0		21
Cj1672c	enolase	eno	4.2.1.11	Energy metabolism	Glycolysis/gluconeogenesis	Gluconeogenesis	E	1	0		31
Cj1673c	recA protein	recA	No Data	DNA metabolism	DNA replication, recombination, and repair			1	0		14
Cj1674	hypothetical protein Cj1674	cj1674	No Data	Unclassified	Role category not yet assigned			1	0		20
Cj1675	flagellar biosynthetic protein	fliQ	No Data	Cellular processes	Chemotaxis and motility			1	0		1
Cj1676	putative UDP-N-acetylenolpyruvoylglucosamine reductase	murB	1.1.1.158	Cell envelope	Biosynthesis and degradation of murein sacculus and peptidoglycan	Aminosugar Metabolism	E	0	0	NI	7	NI
Cj1677	putative lipoprotein	cj1677	No Data	Cell envelope	Other			1	8				Reid, A. N., R. Pandey, et al. (2008). "Identification of Campylobacter jejuni genes contributing to acid adaptation by transcriptional profiling and genome-wide mutagenesis." Appl Environ Microbiol 74(5): 1598-1612.
Cj1678	possible lipoprotein	cj1678	No Data	Cell envelope	Other			0	12		1
Cj1679	hypothetical protein Cj1679	cj1679	No Data	Hypothetical proteins	Conserved			3	9		10
Cj1680c	putative periplasmic protein	cj1680c	No Data	Cell envelope	Other			2	8		5
Cj1681c	cysQ protein homolog	cysQ	No Data	Central intermediary metabolism	Sulfur metabolism			1	0		3
Cj1682c	citrate synthase	gltA	4.1.3.7	Energy metabolism	TCA cycle	TCA cycle	NE	1	0				Reid, A. N., R. Pandey, et al. (2008). "Identification of Campylobacter jejuni genes contributing to acid adaptation by transcriptional profiling and genome-wide mutagenesis." Appl Environ Microbiol 74(5): 1598-1612.
Cj1684c	putative transmembrane transport protein	cj1684c	No Data	Transport and binding proteins	Other	Transport	NE	1	8
Cj1685c	putative biotin synthase	bioB	2.8.1.6	Biosynthesis of cofactors, prosthetic groups, and carriers	Biotin	Biotin Biosynthesis	E	3	5		23
Cj1686c	DNA topoisomerase I	topA	5.99.1.2	DNA metabolism	DNA replication, recombination, and repair			0	3
Cj1687	putative efflux protein	cj1687	No Data	Cellular processes	Toxin production and resistance			7	8		3
Cj1688c	preprotein translocase subunit	secY	No Data	Protein fate	Protein and peptide secretion and trafficking			0	2
Cj1689c	50S ribosomal protein L15	rplO	No Data	Protein synthesis	Ribosomal proteins: synthesis and modification			0	2		17
Cj1690c	30S ribosomal protein S5	rpsE	No Data	Protein synthesis	Ribosomal proteins: synthesis and modification			1	0
Cj1691c	50S ribosomal protein L18	rplR	No Data	Protein synthesis	Ribosomal proteins: synthesis and modification			0	0	NI	1
Cj1692c	50S ribosomal protein L6	rplF	No Data	Protein synthesis	Ribosomal proteins: synthesis and modification			2	0		144
Cj1693c	30S ribosomal protein S8	rpsH	No Data	Protein synthesis	Ribosomal proteins: synthesis and modification			0	0	NI	12
Cj1694c	30S ribosomal protein S14	rpsN	No Data	Protein synthesis	Ribosomal proteins: synthesis and modification			0	0	NI	6
Cj1695c	50S ribosomal protein L5	rplE	No Data	Protein synthesis	Ribosomal proteins: synthesis and modification			2	0		4
Cj1696c	50S ribosomal protein L24	rplX	No Data	Protein synthesis	Ribosomal proteins: synthesis and modification			0	0	NI	2
Cj1697c	50S ribosomal protein L14	rplN	No Data	Protein synthesis	Ribosomal proteins: synthesis and modification			2	0		8
Cj1698c	30S ribosomal protein S17	rpsQ	No Data	Protein synthesis	Ribosomal proteins: synthesis and modification			0	0	NI	10
Cj1699c	50S ribosomal protein L29	rpmC	No Data	Protein synthesis	Ribosomal proteins: synthesis and modification			0	0	NI	3
Cj1700c	50S ribosomal protein L16	rplP	No Data	Protein synthesis	Ribosomal proteins: synthesis and modification			2	0		7
Cj1701c	30S ribosomal protein S3	rpsC	No Data	Protein synthesis	Ribosomal proteins: synthesis and modification			4	0		1
Cj1702c	50S ribosomal protein L22	rplV	No Data	Protein synthesis	Ribosomal proteins: synthesis and modification			1	1		5
Cj1703c	30S ribosomal protein S19	rpsS	No Data	Protein synthesis	Ribosomal proteins: synthesis and modification			1	0		2
Cj1704c	50S ribosomal protein L2	rplB	No Data	Protein synthesis	Ribosomal proteins: synthesis and modification			1	0		1
Cj1705c	50S ribosomal protein L23	rplW	No Data	Protein synthesis	Ribosomal proteins: synthesis and modification			0	0	NI	3
Cj1706c	50S ribosomal protein L4	rplD	No Data	Protein synthesis	Ribosomal proteins: synthesis and modification			0	0	NI	10
Cj1707c	50S ribosomal protein L3	rplC	No Data	Protein synthesis	Ribosomal proteins: synthesis and modification			0	0	NI	6
Cj1708c	30S ribosomal protein S10	rpsJ	No Data	Protein synthesis	Ribosomal proteins: synthesis and modification			0	1		57
Cj1709c	putative ribosomal pseudouridine synthase	cj1709c	4.2.1.70	Transcription	RNA processing			0	5
Cj1710c	hypothetical protein Cj1710c	cj1710c	No Data	Hypothetical proteins	Conserved			2	3		3
Cj1711c	putative dimethyladenosine transferase (16S rRNA dimethylase)	ksgA	2.1.1.-	Cellular processes	Toxin production and resistance			0	0	NI	4	NI
Cj1712	hypothetical protein Cj1712	cj1712	No Data	Hypothetical proteins	Conserved			0	0	NI	22	NI
Cj1713	hypothetical protein Cj1713	cj1713	No Data	Unknown function	Enzymes of unknown specificity			1	9		29
Cj1714	small hydrophobic protein	cj1714	No Data	No Data	No Data			0	1		16	NI
Cj1715	putative acetyltransferase	cj1715	No Data	Cellular processes	Toxin production and resistance			3	2
Cj1716c	putative 3-isopropylmalate dehydratase small subunit	leuD	4.2.1.33	Amino acid biosynthesis	Pyruvate family	Leucine Metabolism	NE	0	5		10
Cj1717c	3-isopropylmalate dehydratase large subunit	leuC	4.2.1.33	Amino acid biosynthesis	Pyruvate family	Leucine Metabolism	NE	2	14		6
Cj1718c	3-isopropylmalate dehydrogenase	leuB	1.1.1.85	Amino acid biosynthesis	Pyruvate family	Leucine Metabolism	NE	2	10		6
Cj1719c	2-isopropylmalate synthase	leuA	4.1.3.12	Amino acid biosynthesis	Pyruvate family	Leucine Metabolism	NE	3	14
Cj1720	hypothetical protein Cj1720	cj1720	No Data	Hypothetical proteins	Conserved			1	8		45
Cj1721c	possible outer membrane protein	cj1721c	No Data	Cell envelope	Other			4	8				Gaskin, D. - Personal Communication
Cj1722c	hypothetical protein Cj1722c	cj1722c	No Data	Hypothetical proteins	Conserved			0	0	NI	9
Cj1723c	putative periplasmic protein	cj1723c	No Data	Cell envelope	Other			0	1		1
Cj1724c	hypothetical protein Cj1724c	cj1724c	No Data	Biosynthesis of cofactors, prosthetic groups, and carriers	Folic acid			1	6		19
Cj1725	putative periplasmic protein	cj1725	No Data	Cell envelope	Other			4	5
Cj1726c	putative homoserine O-succinyltransferase	metA	2.3.1.46	Amino acid biosynthesis	Aspartate family	Methionine and Cysteine Metabolism	NE	4	10		38
Cj1727c	putative O-acetylhomoserine (thiol)-lyase	metY	4.2.99.10	Amino acid biosynthesis	Aspartate family	Methionine and Cysteine Metabolism	NE	3	9		38
Cj1728c	small hydrophobic protein	cj1728c	No Data	Unknown function	General			0	1		1
Cj1729c	flagellar hook subunit protein	flgE2	No Data	Cell envelope	Surface structures			2	14		1
Cj1731c	crossover junction endodeoxyribonuclease	ruvC	3.1.22.4	DNA metabolism	DNA replication, recombination, and repair			0	0	NI	5		Reid, A. N., R. Pandey, et al. (2008). "Identification of Campylobacter jejuni genes contributing to acid adaptation by transcriptional profiling and genome-wide mutagenesis." Appl Environ Microbiol 74(5): 1598-1612.
