# Supplementary material for: In vivo and in silico determination of essential genes of Campylobacter jejuni
Source: BMC Genomics. 2011 Nov 1;12:535. doi: 10.1186/1471-2164-12-535 (PMC3229698; doi:10.1186/1471-2164-12-535)
Supplement: Additional file 4 — This table is a list of the proteins encoded by genes without a transposon insert as determined in this study (putative essential genes), classified according to the KEGG, BioCyc, and JCVI databases. [file 1471-2164-12-535-S4.XLS]

## Sheet: Supplementary Figure 4
gene	Classification according to					Legend
	KEGG	JCVI	BioCyc			* = Questionable annotation
Cj0011c		DNA metabolism: DNA replication, recombination, and repair				Cjxxxx' = Pseudogene
Cj0018c		Cell envelope: Other				Unknown function
Cj0027			de novo biosynthesis of pyrimidine ribonucleotides			Cell envelope
	Pyrimidine metabolism					Protein Synthesis, folding, and fate
		Purines, pyrimidines, nucleosides, and nucleotides: Pyrimidine ribonucleotide biosynthesis				Energy Metabolism
Cj0065c			tetrahydrofolate biosynthesis I			Aromatic Amino Acid Metabolism
			tetrahydrofolate biosynthesis II			Cofactor metabolism
	Folate biosynthesis					Purine and Pyrimidines metabolism
		Biosynthesis of cofactors, prosthetic groups, and carriers: Folic acid				Fatty acid metabolism
Cj0098	Aminoacyl-tRNA synthetases					DNA metabolism
	Methionine metabolism					Regulation
	One carbon pool by folate					Transport
		Protein synthesis: tRNA aminoacylation				Other
Cj0107	ATP synthesis
	Oxidative phosphorylation
		Energy metabolism: ATP-proton motive force interconversion
Cj0109		Transport and binding proteins: Other
Cj0110		Transport and binding proteins: Other
Cj0111		Cell envelope: Other
Cj0115		Protein synthesis: Translation factors
Cj0116			fatty acid biosynthesis - initial steps
			superpathway of fatty acid biosynthesis
			superpathway of fatty acid biosynthesis I (E. coli)
			superpathway of fatty acid biosynthesis initiation (E. coli)
	Fatty acid biosynthesis
		Fatty acid and phospholipid metabolism: Biosynthesis
Cj0117			methionine salvage pathway
	Arginine and proline metabolism
	Methionine metabolism
		Purines, pyrimidines, nucleosides, and nucleotides: Salvage of nucleosides and nucleotides
Cj0121		Hypothetical proteins: Conserved
Cj0135		Unknown function: General
Cj0137		Transcription: RNA processing
Cj0143c	ABC transporters
		Transport and binding proteins: Other
Cj0151c		Cell envelope: Other
Cj0168c		Cell envelope: Other
Cj0176c		Cell envelope: Other
Cj0191c		Protein fate: Protein modification and repair
Cj0192c		Protein fate: Degradation of proteins, peptides, and glycopeptides
Cj0231c			de novo biosynthesis of pyrimidine deoxyribonucleotides
			purine nucleotides de novo biosynthesis I
	Purine metabolism
	Pyrimidine metabolism
		Purines, pyrimidines, nucleosides, and nucleotides: 2'-Deoxyribonucleotide metabolism
Cj0234c		Protein synthesis: Translation factors
Cj0239c		Energy metabolism: Electron transport
Cj0244	Ribosome
		Protein synthesis: Ribosomal proteins: synthesis and modification
Cj0260c		Unknown function: General
Cj0276		Cellular processes: Cell division
Cj0279			arginine biosynthesis I
			arginine biosynthesis II (acetyl cycle)
			de novo biosynthesis of pyrimidine ribonucleotides
	Glutamate metabolism
	Pyrimidine metabolism
		Purines, pyrimidines, nucleosides, and nucleotides: Pyrimidine ribonucleotide biosynthesis
Cj0287c		Transcription: Transcription factors
Cj0312		Protein synthesis: Other
Cj0316			phenylalanine biosynthesis I
			superpathway of phenylalanine and tyrosine biosynthesis
			superpathway of phenylalanine, tyrosine, and tryptophan biosynthesis
			tyrosine biosynthesis I
	Phenylalanine metabolism
	Phenylalanine, tyrosine and tryptophan biosynthesis
		Amino acid biosynthesis: Aromatic amino acid family
Cj0324			ubiquinone biosynthesis I (aerobic)
	Ubiquinone biosynthesis
		Biosynthesis of cofactors, prosthetic groups, and carriers: Menaquinone and ubiquinone
Cj0330c	Ribosome
		Protein synthesis: Ribosomal proteins: synthesis and modification
Cj0344		Hypothetical proteins: Conserved
Cj0353c			ppGpp biosynthesis
	Purine metabolism
		Cellular processes: Other
Cj0364		Hypothetical proteins: Conserved
Cj0382c		Regulatory functions: Other
Cj0387			chorismate biosynthesis
			superpathway of phenylalanine, tyrosine, and tryptophan biosynthesis
	Phenylalanine metabolism
	Phenylalanine, tyrosine and tryptophan biosynthesis
		Amino acid biosynthesis: Aromatic amino acid family
Cj0389			selenocysteine biosynthesis
			tRNA charging pathway
	Aminoacyl-tRNA synthetases
	Glycine, serine and threonine metabolism
		Protein synthesis: tRNA aminoacylation
Cj0394c		Regulatory functions: DNA interactions
Cj0399		Unknown function: General
Cj0400		Protein synthesis: Ribosomal proteins: synthesis and modification
Cj0408			Citrate cycle (TCA cycle)
			mixed acid fermentation
			NADH to fumarate electron transfer
			Reductive carboxylate cycle (CO2 fixation)
			respiration (anaerobic)
	Benzoate degradation via CoA ligation
	Butanoate metabolism
	Oxidative phosphorylation
		Cell envelope: Other
Cj0409			Citrate cycle (TCA cycle)
			Reductive carboxylate cycle (CO2 fixation)
			TCA cycle variation I
	Benzoate degradation via CoA ligation
	Butanoate metabolism
	Oxidative phosphorylation
		Energy metabolism: TCA cycle
Cj0416		Hypothetical proteins: Conserved
Cj0441		Fatty acid and phospholipid metabolism: Biosynthesis
Cj0442			fatty acid biosynthesis - initial steps
			fatty acid elongation -- saturated
			superpathway of fatty acid biosynthesis
			superpathway of fatty acid biosynthesis I (E. coli)
			superpathway of fatty acid biosynthesis initiation (E. coli)
	Fatty acid biosynthesis
		Fatty acid and phospholipid metabolism: Biosynthesis
Cj0458c		Protein synthesis: tRNA and rRNA base modification
Cj0460		Transcription: Transcription factors
Cj0471	Ribosome
		Protein synthesis: Ribosomal proteins: synthesis and modification
Cj0472	Protein export
		Protein fate: Protein and peptide secretion and trafficking
Cj0473		Transcription: Transcription factors
Cj0474	Ribosome
		Protein synthesis: Ribosomal proteins: synthesis and modification
Cj0476	Ribosome
Cj0477	Ribosome
		Protein synthesis: Ribosomal proteins: synthesis and modification
Cj0478	Purine metabolism
	Pyrimidine metabolism
	RNA polymerase
		Transcription: DNA-dependent RNA polymerase
Cj0491	Ribosome
		Protein synthesis: Ribosomal proteins: synthesis and modification
Cj0504c		Unknown function: Enzymes of unknown specificity
Cj0505c		Cellular processes: Other
Cj0506			tRNA charging pathway
	Alanine and aspartate metabolism
	Aminoacyl-tRNA synthetases
		Protein synthesis: tRNA aminoacylation
Cj0507		Unclassified: Role category not yet assigned
Cj0508		Cell envelope: Biosynthesis of murein sacculus and peptidoglycan
Cj0514			purine nucleotides de novo biosynthesis I
			purine nucleotides de novo biosynthesis II
	Purine metabolism
		Purines, pyrimidines, nucleosides, and nucleotides: Purine ribonucleotide biosynthesis
Cj0516			phospholipid biosynthesis I
	Glycerolipid metabolism
	Glycerophospholipid metabolism
		Fatty acid and phospholipid metabolism: Biosynthesis
Cj0525c		Cell envelope: Biosynthesis of murein sacculus and peptidoglycan
Cj0526c	Flagellar assembly
		Cellular processes: Chemotaxis and motility
Cj0535			Citrate cycle (TCA cycle)
			Reductive carboxylate cycle (CO2 fixation)
		Energy metabolism: Electron transport
Cj0537			Citrate cycle (TCA cycle)
			Reductive carboxylate cycle (CO2 fixation)
		Energy metabolism: Electron transport
Cj0539		Hypothetical proteins: Conserved
Cj0545			tetrapyrrole biosynthesis I
	Porphyrin and chlorophyll metabolism
		Biosynthesis of cofactors, prosthetic groups, and carriers: Heme, porphyrin, and cobalamin
Cj0546			ubiquinone biosynthesis I (aerobic)
		Hypothetical proteins: Conserved
Cj0567		Hypothetical proteins: Conserved
Cj0581	Folate biosynthesis
	Starch and sucrose metabolism
		DNA metabolism: DNA replication, recombination, and repair
Cj0584	DNA polymerase*
	Purine metabolism*
	Pyrimidine metabolism*
		Hypothetical proteins: Conserved
Cj0597			formaldehyde assimilation II (RuMP Cycle)
			gluconeogenesis
			glycolysis I
	Carbon fixation
	Fructose and mannose metabolism
	Glycolysis / Gluconeogenesis
	Pentose phosphate pathway
		Energy metabolism: Glycolysis/gluconeogenesis
Cj0630c	DNA polymerase
	Purine metabolism
	Pyrimidine metabolism
		Hypothetical proteins: Conserved*
Cj0639c			purine nucleotides de novo biosynthesis I
			salvage pathways of purine and pyrimidine nucleotides
	Purine metabolism
		Energy metabolism: Electron transport
Cj0641	Nicotinate and nicotinamide metabolism
		Biosynthesis of cofactors, prosthetic groups, and carriers: Pyridine nucleotides
Cj0650		Energy metabolism: Electron transport
Cj0651		Cell envelope: Other
Cj0652		Cell envelope: Biosynthesis of murein sacculus and peptidoglycan
Cj0661c		Cellular processes: Cell division
Cj0663c		Protein fate: Degradation of proteins, peptides, and glycopeptides
Cj0668		Unclassified: Role category not yet assigned
Cj0686	Biosynthesis of steroids
		Biosynthesis of cofactors, prosthetic groups, and carriers: Other
Cj0694		Cell envelope: Other
Cj0695		Cellular processes: Cell division
Cj0696		Cellular processes: Cell division
Cj0700		Hypothetical proteins: Conserved
Cj0703		Hypothetical proteins: Conserved
Cj0707			KDO transfer to lipid IVA
	Lipopolysaccharide biosynthesis
		Cell envelope: Biosynthesis and degradation of surface polysaccharides and lipopolysaccharides
Cj0710	Ribosome
		Protein synthesis: Ribosomal proteins: synthesis and modification
Cj0711		Hypothetical proteins: Conserved
Cj0712		Transcription: RNA processing
Cj0738		Hypothetical proteins: Conserved
Cj0739		Hypothetical proteins: Conserved
Cj0747		Hypothetical proteins: Conserved
Cj0748		Hypothetical proteins: Conserved
Cj0757		Energy metabolism: Electron transport
Cj0758		Protein fate: Protein folding and stabilization
Cj0769c	Flagellar assembly
		Cell envelope: Other
Cj0775c			tRNA charging pathway
	Aminoacyl-tRNA synthetases
	Valine, leucine and isoleucine biosynthesis
		Protein synthesis: tRNA aminoacylation
Cj0796c		Hypothetical proteins: Conserved
Cj0797c		Unclassified: Role category not yet assigned
Cj0802			tRNA charging pathway
	Aminoacyl-tRNA synthetases
	Cysteine metabolism
		Protein synthesis: tRNA aminoacylation
Cj0810			NAD biosynthesis I (from aspartate)
			NAD biosynthesis II (from tryptophan)
			NAD salvage pathway I
	Glutamate metabolism
	Nicotinate and nicotinamide metabolism
		Biosynthesis of cofactors, prosthetic groups, and carriers: Pyridine nucleotides
Cj0835c			Citrate cycle (TCA cycle)
			Reductive carboxylate cycle (CO2 fixation)
			respiration (anaerobic)
			TCA cycle variation I
			TCA cycle variation IV
			TCA_cycle
	Glyoxylate and dicarboxylate metabolism
		Energy metabolism: TCA cycle
Cj0839c		Hypothetical proteins: Conserved
Cj0840c			gluconeogenesis
			glycolysis I
	Carbon fixation
	Fructose and mannose metabolism
	Glycolysis / Gluconeogenesis
	Pentose phosphate pathway
		Energy metabolism: Glycolysis/gluconeogenesis
Cj0852c		Cell envelope: Other
Cj0855			folate transformations
			formylTHF biosynthesis I
			purine degradation II (anaerobic)
			purine degradation III (anaerobic)
			tetrahydrofolate biosynthesis I
			tetrahydrofolate biosynthesis II
	Glyoxylate and dicarboxylate metabolism
	One carbon pool by folate
		Biosynthesis of cofactors, prosthetic groups, and carriers: Folic acid
Cj0877c		Hypothetical proteins: Conserved
Cj0893c	Ribosome
		Protein synthesis: Ribosomal proteins: synthesis and modification
Cj0894c	Biosynthesis of steroids
		Biosynthesis of cofactors, prosthetic groups, and carriers: Other
Cj0895c			chorismate biosynthesis
			superpathway of phenylalanine, tyrosine and tryptophan biosynthesis
			superpathway of phenylalanine, tyrosine, and tryptophan biosynthesis
	Phenylalanine metabolism
	Phenylalanine, tyrosine and tryptophan biosynthesis
		Amino acid biosynthesis: Aromatic amino acid family
Cj0906c		Cell envelope: Other
Cj0913c		DNA metabolism: DNA replication, recombination, and repair
Cj0915	Benzoate degradation via CoA ligation
	Limonene and pinene degradation
		Cellular processes: Other
Cj0926		Cell envelope: Other
Cj0927			salvage pathways of purine and pyrimidine nucleotides
	Purine metabolism
		Purines, pyrimidines, nucleosides, and nucleotides: Salvage of nucleosides and nucleotides
Cj0933c			Citrate cycle (TCA cycle)
	Alanine and aspartate metabolism
	Pyruvate metabolism
		Energy metabolism: Glycolysis/gluconeogenesis
Cj0936	ATP synthesis
	Oxidative phosphorylation
		Energy metabolism: ATP-proton motive force interconversion
Cj0939c		Hypothetical proteins: Conserved
Cj0958c	Protein export
		Cell envelope: Other
Cj0974		Hypothetical proteins: Conserved
Cj0986c		Cell envelope: Other
Cj0987c		Energy metabolism: Electron transport
Cj0993c		Hypothetical proteins: Conserved
Cj1006c		Cellular processes: Toxin production and resistance
Cj1007c		Cell envelope: Other
Cj1008c			chorismate biosynthesis
			superpathway of phenylalanine, tyrosine and tryptophan biosynthesis
			superpathway of phenylalanine, tyrosine, and tryptophan biosynthesis
	Phenylalanine metabolism
	Phenylalanine, tyrosine and tryptophan biosynthesis
		Amino acid biosynthesis: Aromatic amino acid family
Cj1036c		Hypothetical proteins: Conserved
Cj1038		Cellular processes: Cell division
Cj1045c		Cell envelope: Biosynthesis and degradation of surface polysaccharides and lipopolysaccharides
Cj1047c		Biosynthesis of cofactors, prosthetic groups, and carriers: Thiamine
Cj1054c			peptidoglycan biosynthesis I
	D-Glutamine and D-glutamate metabolism
	Peptidoglycan biosynthesis
		Cell envelope: Biosynthesis of murein sacculus and peptidoglycan
Cj1056c		Unclassified: Role category not yet assigned
Cj1057c		DNA metabolism: Degradation of DNA
Cj1058c			purine nucleotides de novo biosynthesis I
			purine nucleotides de novo biosynthesis II
	Purine metabolism
		Purines, pyrimidines, nucleosides, and nucleotides: Purine ribonucleotide biosynthesis
Cj1060c		Unknown function: General
Cj1061c			tRNA charging pathway
	Aminoacyl-tRNA synthetases
	Valine, leucine and isoleucine biosynthesis
		Protein synthesis: tRNA aminoacylation
Cj1070	Ribosome
		Energy metabolism: Electron transport*
Cj1074c		Cell envelope: Other
Cj1082c			thiamine biosynthesis
Cj1082c	Thiamine metabolism
		Biosynthesis of cofactors, prosthetic groups, and carriers: Thiamine
Cj1084c		Protein fate: Degradation of proteins, peptides, and glycopeptides
Cj1086c		Hypothetical proteins: Conserved
Cj1093c	Protein export
		Protein fate: Protein and peptide secretion and trafficking
Cj1094c	Protein export
		Protein fate: Protein and peptide secretion and trafficking
Cj1103		Energy metabolism: Glycolysis/gluconeogenesis
Cj1131c			colanic acid building blocks biosynthesis
			UDP-galactose biosynthesis (salvage pathway from galactose using UDP-glucose)
			UDP-glucose conversion
	Galactose metabolism
	Nucleotide sugars metabolism
		Energy metabolism: Sugars
Cj1153		Energy metabolism: Electron transport
Cj1159c		Unknown function: General
Cj1160c		Unknown function: General
Cj1169c		Cell envelope: Other
Cj1178c		Unknown function: General
Cj1181c		Protein synthesis: Translation factors
Cj1189c		Regulatory functions: Other
Cj1227c	Two-component system
		Regulatory functions: Other
Cj1229		Protein fate: Protein folding and stabilization
Cj1234			tRNA charging pathway
	Aminoacyl-tRNA synthetases
	Glycine, serine and threonine metabolism
		Protein synthesis: tRNA aminoacylation
Cj1235		Cell envelope: Other
Cj1236		Unclassified: Role category not yet assigned
Cj1244		Unknown function: Enzymes of unknown specificity
Cj1250			purine nucleotides de novo biosynthesis I
			purine nucleotides de novo biosynthesis II
	Purine metabolism
		Purines, pyrimidines, nucleosides, and nucleotides: Purine ribonucleotide biosynthesis
Cj1251		Hypothetical proteins: Conserved
Cj1252		Cell envelope: Other
Cj1269c	Peptidoglycan biosynthesis
		Cell envelope: Biosynthesis of murein sacculus and peptidoglycan
Cj1271c			tRNA charging pathway
	Aminoacyl-tRNA synthetases
	Phenylalanine metabolism
	Phenylalanine, tyrosine and tryptophan biosynthesis
		Protein synthesis: tRNA aminoacylation
Cj1273c	Purine metabolism
	Pyrimidine metabolism
	RNA polymerase
		Transcription: DNA-dependent RNA polymerase
Cj1274c			de novo biosynthesis of pyrimidine ribonucleotides
			salvage pathways of purine and pyrimidine nucleotides
		Purines, pyrimidines, nucleosides, and nucleotides: Nucleotide and nucleoside interconversions
Cj1277c	ABC transporters
		Transport and binding proteins: Other
Cj1282		Cell envelope: Biosynthesis of murein sacculus and peptidoglycan
Cj1288c			tetrapyrrole biosynthesis I
			tRNA charging pathway
	Aminoacyl-tRNA synthetases
	Glutamate metabolism
	Porphyrin and chlorophyll metabolism
		Protein synthesis: tRNA aminoacylation
Cj1304		Fatty acid and phospholipid metabolism: Biosynthesis
Cj1308		Fatty acid and phospholipid metabolism: Biosynthesis
Cj1335		Hypothetical proteins: Conserved
Cj1336		Hypothetical proteins: Conserved
Cj1339c	Flagellar assembly
		Cell envelope: Surface structures
Cj1345c		Cell envelope: Other
Cj1346c			methylerythritol phosphate pathway
	Biosynthesis of steroids
		Biosynthesis of cofactors, prosthetic groups, and carriers: Other
Cj1347c			phospholipid biosynthesis I
	Glycerophospholipid metabolism
		Fatty acid and phospholipid metabolism: Biosynthesis
Cj1363		Cell envelope: Other
Cj1366c			UDP-N-acetyl-D-glucosamine biosynthesis I
	Aminosugars metabolism
	Glutamate metabolism
		Central intermediary metabolism: Amino sugars
Cj1370	Purine metabolism
		Purines, pyrimidines, nucleosides, and nucleotides: Salvage of nucleosides and nucleotides
Cj1392'			homoserine and methionine biosynthesis
			methionine and methyl-donor-molecule biosynthesis
			methionine biosynthesis I
			superpathway of lysine, threonine and methionine biosynthesis I
			superpathway of methionine biosynthesis (transsulfuration)
		Hypothetical proteins: Conserved
Cj1403c			gluconeogenesis
			glycolysis I
			pyridoxal 5'-phosphate biosynthesis
	Glycolysis / Gluconeogenesis
		Energy metabolism: Glycolysis/gluconeogenesis
Cj1408		Cell envelope: Surface structures
Cj1412c		Cell envelope: Other
Cj1438c		Cell envelope: Biosynthesis and degradation of surface polysaccharides and lipopolysaccharides
Cj1443c		Energy metabolism: Electron transport
Cj1444c		Cell envelope: Biosynthesis and degradation of surface polysaccharides and lipopolysaccharides
Cj1445c	ABC transporters
		Cell envelope: Biosynthesis and degradation of surface polysaccharides and lipopolysaccharides
Cj1447c	ABC transporters
		Cell envelope: Biosynthesis and degradation of surface polysaccharides and lipopolysaccharides
Cj1453c		Hypothetical proteins: Conserved
Cj1470c'	Type II secretion system
Cj1480c	Ribosome
		Protein synthesis: Ribosomal proteins: synthesis and modification
Cj1485c		Cell envelope: Other
Cj1490c			aerobic respiration -- electron donor II
	Oxidative phosphorylation
		Energy metabolism: Electron transport
Cj1536c			colanic acid building blocks biosynthesis
			UDP-galactose biosynthesis (salvage pathway from galactose using UDP-glucose)
			UDP-glucose conversion
	Galactose metabolism
	Nucleotide sugars metabolism
	Pentose and glucuronate interconversions
	Starch and sucrose metabolism
		Cell envelope: Biosynthesis and degradation of surface polysaccharides and lipopolysaccharides
Cj1566c			aerobic respiration -- electron donor II
			aerobic respiration -- electron donor III
			NADH to cytochrome bd oxidase electron transfer
			NADH to cytochrome bo oxidase electron transfer
	Oxidative phosphorylation
	Ubiquinone biosynthesis
		Energy metabolism: Electron transport
Cj1567c			aerobic respiration -- electron donor II
			aerobic respiration -- electron donor III
			NADH to cytochrome bd oxidase electron transfer
			NADH to cytochrome bo oxidase electron transfer
	Oxidative phosphorylation
	Ubiquinone biosynthesis
		Energy metabolism: Electron transport
Cj1569c			aerobic respiration -- electron donor II
			aerobic respiration -- electron donor III
			NADH to cytochrome bd oxidase electron transfer
			NADH to cytochrome bo oxidase electron transfer
	Oxidative phosphorylation
	Ubiquinone biosynthesis
		Energy metabolism: Electron transport
Cj1571c			aerobic respiration -- electron donor II
			aerobic respiration -- electron donor III
			NADH to cytochrome bd oxidase electron transfer
			NADH to cytochrome bo oxidase electron transfer
	Oxidative phosphorylation
	Ubiquinone biosynthesis
		Energy metabolism: Electron transport
Cj1572c			aerobic respiration -- electron donor II
			aerobic respiration -- electron donor III
			NADH to cytochrome bd oxidase electron transfer
			NADH to cytochrome bo oxidase electron transfer
			NADH to fumarate electron transfer
			NADH to nitrate electron transfer
	Oxidative phosphorylation
	Ubiquinone biosynthesis
		Energy metabolism: Electron transport
Cj1574c	Oxidative phosphorylation*
	Ubiquinone biosynthesis*
		Hypothetical proteins: Conserved
Cj1593	Ribosome
		Protein synthesis: Ribosomal proteins: synthesis and modification
Cj1607			methylerythritol phosphate pathway
	Biosynthesis of steroids
		Biosynthesis of cofactors, prosthetic groups, and carriers: Other
Cj1608	Two-component system
		Regulatory functions: Other
Cj1610			phospholipid biosynthesis I
	Glycerophospholipid metabolism
		Fatty acid and phospholipid metabolism: Biosynthesis
Cj1611	Ribosome
		Protein synthesis: Ribosomal proteins: synthesis and modification
Cj1637c		Cell envelope: Other
Cj1642		Hypothetical proteins: Conserved
Cj1644			polyisoprenoid biosynthesis
	Biosynthesis of steroids
	Terpenoid biosynthesis
		Biosynthesis of cofactors, prosthetic groups, and carriers: Menaquinone and ubiquinone
Cj1652c			peptidoglycan biosynthesis I
	D-Glutamine and D-glutamate metabolism
	Glutamate metabolism
		Cell envelope: Biosynthesis of murein sacculus and peptidoglycan
Cj1653c		Cell envelope: Other
Cj1654c		Transport and binding proteins: Cations and iron carrying compounds
Cj1676			peptidoglycan biosynthesis I
	Aminosugars metabolism
		Cell envelope: Biosynthesis of murein sacculus and peptidoglycan
Cj1691c	Ribosome
		Protein synthesis: Ribosomal proteins: synthesis and modification
Cj1693c	Ribosome
		Protein synthesis: Ribosomal proteins: synthesis and modification
Cj1694c	Ribosome
		Protein synthesis: Ribosomal proteins: synthesis and modification
Cj1696c	Ribosome
		Protein synthesis: Ribosomal proteins: synthesis and modification
Cj1698c	Ribosome
		Protein synthesis: Ribosomal proteins: synthesis and modification
Cj1699c	Ribosome
		Protein synthesis: Ribosomal proteins: synthesis and modification
Cj1705c	Ribosome
		Protein synthesis: Ribosomal proteins: synthesis and modification
Cj1706c	Ribosome
		Protein synthesis: Ribosomal proteins: synthesis and modification
Cj1707c	Ribosome
		Protein synthesis: Ribosomal proteins: synthesis and modification
Cj1711c		Cellular processes: Toxin production and resistance
Cj1712		Hypothetical proteins: Conserved
Cj1722c		Hypothetical proteins: Conserved
Cj1731c		DNA metabolism: DNA replication, recombination, and repair
