# Supplementary material for: In vivo and in silico determination of essential genes of Campylobacter jejuni
Source: BMC Genomics. 2011 Nov 1;12:535. doi: 10.1186/1471-2164-12-535 (PMC3229698; doi:10.1186/1471-2164-12-535)
Supplement: Additional file 5 — Table of substrates allowed in the system to determine essential genes in silico. [file 1471-2164-12-535-S5.XLSX]

## Sheet: Rich medium
Chemicals allowed in the system in the rich medium to determine essential genes
Alanine
Arginine
Aspartic acid
Asparagine
Cysteine
Glutamic acid
Glycine
Histidine
Isoleucine
Leucine
Lysine
Methionine
Proline
Threonine
Tryosine
Phenylalanine
Serine
Tryptophan
Valine
Riboflavin (B2)
Sulfate
Phosphate
H+
H2O
O2 (limited to 5 mmol/g dry weight/h)
Hypoxanthine
Uracil
Adenosine
Fe2+
Na+
Pimelate
